# Supplementary material for: Differential effects of wastewater treatment plant effluents on the antibiotic resistomes of diverse river habitats
Source: ISME J. 2023 Sep 8;17(11):1993–2002. doi: 10.1038/s41396-023-01506-w (PMC10579368; doi:10.1038/s41396-023-01506-w)
Supplement: Supplementary file 2 — Datasets S1-S4 [file 41396_2023_1506_MOESM2_ESM.xlsx]

## Sheet: Dataset S1
Dataset S1. Quantities (i.e., concentration, ng/μL) and qulities (i.e., 260/280, and 260/230 ratios) for Extracted DNA samples. Those samples used in metagenomic analysis and/or 16S rRNA gene amplicon sequencing analysis were marked as 'YES' in the 'F' and 'G' columns.
Sample ID	CNGB	Sample Description			DNA Concentration (measured by Qubit or Nanodrop, ng/μL)	260/280	260/230	Metagenomic sequencing analysis	16S rRNA amplicon sequencing analysis	Number of reads	GB (giga-bases)
	Accession No.	Sample Type	Site Number	Sampling Location
FL01US	CNS490482	water (free-living)	1	US	47.6	1.77	0.92	YES	YES	68291678	10.2438
FL01EF	CNS490481	water (free-living)	1	EF	244	1.86	2.01	YES	YES	63564986	9.53475
FL01D1	CNS490479	water (free-living)	1	D1	76	1.85	1.51	YES	YES	60190670	9.0286
FL01D2	CNS490480	water (free-living)	1	DS	71.7	1.85	1.35	YES	YES	67673090	10.151
FL03US	CNS490490	water (free-living)	3	US	49.3	1.85	0.49	YES	YES	69809414	10.4714
FL03EF	CNS490489	water (free-living)	3	EF	65.1	1.84	1.55	YES	YES	57555966	8.63339
FL03D1	CNS490487	water (free-living)	3	D1	42.8	1.88	0.29	YES	YES	64593410	9.68901
FL03D2	CNS490488	water (free-living)	3	DS	113	1.86	0.94	YES	YES	58142394	8.72136
FL02US	CNS490486	water (free-living)	2	US	45.4	1.88	0.98	YES	YES	59059740	8.85896
FL02EF	CNS490485	water (free-living)	2	EF	80.5	1.86	1.12	YES	YES	62887258	9.43309
FL02D1	CNS490483	water (free-living)	2	D1	47.8	1.81	1.05	YES	YES	65789544	9.86843
FL02D2	CNS490484	water (free-living)	2	DS	26.4	1.86	1.03	YES	YES	61916386	9.28746
FL04US	CNS490494	water (free-living)	4	US	28.9	1.88	0.72	YES	YES	62959612	9.44394
FL04EF	CNS490493	water (free-living)	4	EF	125	1.86	1.56	YES	YES	63781066	9.56716
FL04D1	CNS490491	water (free-living)	4	D1	61.5	1.88	0.8	YES	YES	60185966	9.02789
FL04D2	CNS490492	water (free-living)	4	DS	64.7	1.83	1.69	YES	YES	65961960	9.89429
FL05US	CNS490498	water (free-living)	5	US	34.9	1.85	1.02	YES	YES	63724430	9.55866
FL05EF	CNS490497	water (free-living)	5	EF	64.9	1.89	1.63	YES	YES	64871416	9.73071
FL05D1	CNS490495	water (free-living)	5	D1	47.8	1.91	0.76	YES	YES	74053178	11.108
FL05D2	CNS490496	water (free-living)	5	DS	40.8	1.91	1.08	YES	YES	65113494	9.76702
FL06US	CNS490502	water (free-living)	6	US	40.4	1.86	1.02	YES	YES	64350994	9.65265
FL06EF	CNS490501	water (free-living)	6	EF	66.2	1.89	1.98	YES	YES	76474316	11.4711
FL06D1	CNS490499	water (free-living)	6	D1	38.1	1.89	1.65	YES	YES	64377082	9.65656
FL06D2	CNS490500	water (free-living)	6	DS	27.5	1.9	1.19	YES	YES	68040036	10.206
FL07US	CNS490506	water (free-living)	7	US	45.1	1.87	0.92	YES	YES	70166330	10.5249
FL07EF	CNS490505	water (free-living)	7	EF	108	1.86	1.86	YES	YES	63719428	9.55791
FL07D1	CNS490503	water (free-living)	7	D1	58.5	1.87	1.07	YES	YES	62513534	9.37703
FL07D2	CNS490504	water (free-living)	7	DS	54.6	1.88	1.86	YES	YES	63540066	9.53101
FL08US	CNS490510	water (free-living)	8	US	36.5	1.89	1.48	YES	YES	68267148	10.2401
FL08EF	CNS490509	water (free-living)	8	EF	129	1.87	1.98	YES	YES	62599290	9.38989
FL08D1	CNS490507	water (free-living)	8	D1	52.8	1.85	1.07	YES	YES	75587020	11.3381
FL08D2	CNS490508	water (free-living)	8	DS	41.4	1.88	1.66	YES	YES	69206646	10.381
FL09US	CNS490514	water (free-living)	9	US	38.3	1.96	0.39	YES	YES	67482064	10.1223
FL09EF	CNS490513	water (free-living)	9	EF	346	1.87	2.15	YES	YES	69722974	10.4584
FL09D1	CNS490511	water (free-living)	9	D1	96.7	1.87	1.91	YES	YES	71229120	10.6844
FL09D2	CNS490512	water (free-living)	9	DS	94.5	1.86	1.51	YES	YES	72742158	10.9113
FL10US	CNS490518	water (free-living)	10	US	26.5	1.88	0.79	YES	YES	67376916	10.1065
FL10EF	CNS490517	water (free-living)	10	EF	210	1.87	2.02	YES	YES	58986104	8.84792
FL10D1	CNS490515	water (free-living)	10	D1	14.4	NA	NA	YES	YES	65591850	9.83878
FL10D2	CNS490516	water (free-living)	10	DS	19.4	NA	NA	YES	YES	67985414	10.1978
FL11US	CNS490522	water (free-living)	11	US	43.3	1.9	1.03	YES	YES	77482636	11.6224
FL11EF	CNS490521	water (free-living)	11	EF	234	1.87	2.11	YES	YES	64304932	9.64574
FL11D1	CNS490519	water (free-living)	11	D1	96.9	1.87	1.64	YES	YES	65642290	9.84634
FL11D2	CNS490520	water (free-living)	11	DS	76.8	1.87	1.56	YES	YES	78114182	11.7171
PA01US	CNS0651337	water (suspended particle)	1	US	50.3	1.88	0.12	YES	NO	55554058	8.33311
PA01EF	CNS0651336	water (suspended particle)	1	EF	19.7	1.77	0.17	YES	NO	63596818	9.53952
PA01D1	CNS0651334	water (suspended particle)	1	D1	45.6	1.84	1.22	YES	NO	68124726	10.2187
PA01D2	CNS0651335	water (suspended particle)	1	DS	7.91	1.58	0.28	YES	NO	79819566	11.9729
PA03US	CNS0651341	water (suspended particle)	3	US	2.83	1.44	0.21	YES	NO	59111662	8.86675
PA03EF	CNS0651340	water (suspended particle)	3	EF	1.71	1.57	0.04	YES	NO	58290956	8.74364
PA03D1	CNS0651338	water (suspended particle)	3	D1	2.07	1.39	0.16	YES	NO	62299852	9.34498
PA03D2	CNS0651339	water (suspended particle)	3	DS	6.2	1.68	0.23	YES	NO	62253648	9.33805
PA02US	CNS0651345	water (suspended particle)	2	US	6.05	1.69	0.03	YES	NO	56815892	8.52238
PA02EF	CNS0651344	water (suspended particle)	2	EF	5.39	1.8	1.6	YES	NO	79177618	11.8766
PA02D1	CNS0651342	water (suspended particle)	2	D1	63.2	1.64	0.07	YES	NO	55092128	8.26382
PA02D2	CNS0651343	water (suspended particle)	2	DS	5.64	1.68	0.06	YES	NO	56123598	8.41854
PA04US	CNS0651349	water (suspended particle)	4	US	12.7	1.74	0.66	YES	NO	70450160	10.5675
PA04EF	CNS0651348	water (suspended particle)	4	EF	32.6	1.87	0.25	YES	NO	77972888	11.6959
PA04D1	CNS0651346	water (suspended particle)	4	D1	7.17	1.7	0.2	YES	NO	63115332	9.4673
PA04D2	CNS0651347	water (suspended particle)	4	DS	10.5	1.82	0.11	YES	NO	75359358	11.3039
PA05US	CNS0651353	water (suspended particle)	5	US	10.2	1.73	0.13	YES	NO	65295610	9.79434
PA05EF	CNS0651352	water (suspended particle)	5	EF	34.5	1.88	0.38	YES	NO	58793794	8.81907
PA05D1	CNS0651350	water (suspended particle)	5	D1	5.85	1.59	0.07	YES	NO	60406984	9.06105
PA05D2	CNS0651351	water (suspended particle)	5	DS	4.22	1.44	0.61	YES	NO	61952192	9.29283
PA06US	CNS0651357	water (suspended particle)	6	US	5.21	1.73	0.41	YES	NO	60669052	9.10036
PA06EF	CNS0651356	water (suspended particle)	6	EF	6.61	1.71	0.55	YES	NO	66787792	10.0182
PA06D1	CNS0651354	water (suspended particle)	6	D1	6.74	1.41	0.13	YES	NO	62392896	9.35893
PA06D2	CNS0651355	water (suspended particle)	6	DS	7.89	1.7	0.54	YES	NO	58624378	8.79366
PA07US	CNS0651361	water (suspended particle)	7	US	6.3	1.58	0.15	YES	NO	61598858	9.23983
PA07EF	CNS0651360	water (suspended particle)	7	EF	22.5	1.86	0.92	YES	NO	55067722	8.26016
PA07D1	CNS0651358	water (suspended particle)	7	D1	7.04	1.94	0.31	YES	NO	65750762	9.86261
PA07D2	CNS0651359	water (suspended particle)	7	DS	3.63	1.44	0.46	YES	NO	59600962	8.94014
PA08US	CNS0651365	water (suspended particle)	8	US	4.35	1.5	0.37	YES	NO	53935138	8.09027
PA08EF	CNS0651364	water (suspended particle)	8	EF	146	1.73	0.71	YES	NO	52132056	7.81981
PA08D1	CNS0651362	water (suspended particle)	8	D1	29.2	1.83	0.19	YES	NO	56350410	8.45256
PA08D2	CNS0651363	water (suspended particle)	8	DS	7.27	1.69	0.37	YES	NO	62550174	9.38253
PA09US	CNS0651369	water (suspended particle)	9	US	37.2	1.78	1.3	YES	NO	69523154	10.4285
PA09EF	CNS0651368	water (suspended particle)	9	EF	103	1.85	0.6	YES	NO	59456048	8.91841
PA09D1	CNS0651366	water (suspended particle)	9	D1	56.9	1.76	1.28	YES	NO	61294932	9.19424
PA09D2	CNS0651367	water (suspended particle)	9	DS	19.2	1.89	1.23	YES	NO	57200298	8.58004
PA10US	CNS0651373	water (suspended particle)	10	US	14.5	1.64	0.7	YES	NO	78464718	11.7697
PA10EF	CNS0651372	water (suspended particle)	10	EF	29.3	1.84	1	YES	NO	68257498	10.2386
PA10D1	CNS0651370	water (suspended particle)	10	D1	25	NA	NA	YES	NO	60637204	9.09558
PA10D2	CNS0651371	water (suspended particle)	10	DS	48.1	NA	NA	YES	NO	68370340	10.2556
PA11US	CNS0651377	water (suspended particle)	11	US	13.3	1.82	0.07	YES	NO	63350900	9.50263
PA11EF	CNS0651376	water (suspended particle)	11	EF	23.8	1.84	0.68	YES	NO	63494978	9.52425
PA11D1	CNS0651374	water (suspended particle)	11	D1	11	1.6	0.13	YES	NO	61178016	9.1767
PA11D2	CNS0651375	water (suspended particle)	11	DS	20.5	1.87	0.12	YES	NO	70499514	10.5749
GG01D1	CNS0651378	amphipod gut	1	D1	10.6	1.58	0.02	YES	NO	72637346	10.8956
GG02D2	CNS0651379	amphipod gut	2	DS	9.6	1.82	0.01	YES	NO	75654564	11.3482
GG02US	CNS0651380	amphipod gut	2	US	10.4	1.7	0.01	YES	NO	69865134	10.4798
GG03US	CNS0651381	amphipod gut	3	US	9.1	1.79	0.01	YES	NO	76510146	11.4765
GG04D1	CNS0490523	amphipod gut	4	D1	12.2	1.72	0.03	YES	YES	82017426	12.3026
GG04D2	CNS0651382	amphipod gut	4	DS	10.7	1.73	0.01	YES	NO	76192612	11.4289
GG04US	CNS0490524	amphipod gut	4	US	19.4	1.79	0.03	YES	YES	81753936	12.2631
GG05D1	CNS0490525	amphipod gut	5	D1	7.6	2.28	0.01	YES	YES	84475050	12.6713
GG05D2	CNS0651383	amphipod gut	5	DS	8.1	1.72	0.01	YES	NO	69740860	10.4611
GG05US	CNS0490526	amphipod gut	5	US	7.6	1.85	0.01	YES	YES	98753598	14.813
GG07D1	CNS0651384	amphipod gut	7	D1	9.6	2.18	0.01	YES	NO	67293846	10.0941
GG07D2	CNS0651385	amphipod gut	7	DS	7.8	2.16	0.01	YES	NO	71849660	10.7774
GG07US	CNS0651386	amphipod gut	7	US	8.8	2.3	0.01	YES	NO	71679804	10.752
GG09D1	CNS0490527	amphipod gut	9	D1	8.9	1.84	0.01	YES	YES	62995440	9.44932
GG09D2	CNS0651387	amphipod gut	9	DS	7.6	2.03	0.01	YES	NO	71048940	10.6573
GG09US	CNS0490528	amphipod gut	9	US	9.6	1.95	0.01	YES	YES	79439928	11.916
GG11D1	CNS0651388	amphipod gut	11	D1	8.1	1.83	0.01	YES	NO	73042726	10.9564
SD01D1	CNS490529	sediment	1	D1	40.1	1.82	1.56	YES	YES	62344460	9.35167
SD01D2	CNS490530	sediment	1	DS	48.2	1.81	1.5	YES	YES	62325358	9.3488
SD01US	CNS490531	sediment	1	US	16.1	1.63	0.99	YES	YES	56725656	8.50885
SD02D1	CNS490532	sediment	2	D1	442	1.89	2.05	YES	YES	96306234	14.4459
SD02D2	CNS490533	sediment	2	DS	59.8	1.83	1.61	YES	YES	64013826	9.60207
SD02US	CNS490534	sediment	2	US	27.3	1.57	0.7	YES	YES	60422170	9.06333
SD03D1	CNS490535	sediment	3	D1	16.7	1.85	1.69	YES	YES	62255866	9.33838
SD03D2	CNS490536	sediment	3	DS	113.1	1.87	1.89	YES	YES	59694266	8.95414
SD03US	CNS490537	sediment	3	US	101.1	1.8	1.48	YES	YES	61475068	9.22126
SD04D1	CNS490538	sediment	4	D1	17.1	1.68	0.9	YES	YES	61335450	9.20032
SD04D2	CNS490539	sediment	4	DS	168.8	1.88	1	YES	YES	62616256	9.39244
SD04US	CNS490540	sediment	4	US	210.7	1.85	1.75	YES	YES	64630178	9.69453
SD05D1	CNS490541	sediment	5	D1	49.1	1.85	1.58	YES	YES	59207708	8.88116
SD05D2	CNS490542	sediment	5	DS	58.8	1.85	1.72	YES	YES	60901018	9.13515
SD05US	CNS0490543	sediment	5	US	96.6	1.87	1.8	YES	YES	69856926	10.4785
SD06D1	CNS0490544	sediment	6	D1	66.5	1.83	1.67	YES	YES	61282302	9.19235
SD06D2	CNS0490545	sediment	6	DS	116.1	1.86	1.83	YES	YES	61301552	9.19523
SD06US	CNS0490546	sediment	6	US	79	1.87	1.85	YES	YES	63020454	9.45307
SD07D1	CNS0490547	sediment	7	D1	43.1	1.86	1.89	YES	YES	69003116	10.3505
SD07D2	CNS0490548	sediment	7	DS	38.9	1.83	1.5	YES	YES	70737220	10.6106
SD07US	CNS0490549	sediment	7	US	32.3	1.82	1.45	YES	YES	60022420	9.00336
SD08D1	CNS0490550	sediment	8	D1	207.7	1.83	1.67	YES	YES	76576928	11.4865
SD08D2	CNS0490551	sediment	8	DS	129.4	1.83	1.8	YES	YES	57204634	8.5807
SD08US	CNS0490552	sediment	8	US	402.4	1.87	1.91	YES	YES	72534582	10.8802
SD09D1	CNS0490553	sediment	9	D1	256.2	1.85	1.88	YES	YES	76116020	11.4174
SD09D2	CNS0490554	sediment	9	DS	229.8	1.84	1.75	YES	YES	85117312	12.7676
SD09US	CNS0490555	sediment	9	US	142.7	1.85	1.87	YES	YES	76430304	11.4645
SD11D1	CNS0490556	sediment	11	D1	71.3	1.79	1.45	YES	YES	81503298	12.2255
SD11D2	CNS0490557	sediment	11	DS	40	1.8	1.5	YES	YES	81303104	12.1955
SD11US	CNS0490558	sediment	11	US	158.3	1.85	1.78	YES	YES	73052616	10.9579
BF01D1	CNS490443	biofilm	1	D1	108.8	1.86	2.16	YES	YES	54448606	8.16729
BF01D2	CNS490444	biofilm	1	DS	67.9	1.86	1.8	YES	YES	52975090	7.94626
BF01US	CNS490445	biofilm	1	US	77.5	1.88	2.14	YES	YES	56283964	8.44259
BF02D1	CNS490446	biofilm	2	D1	126.1	1.88	2.21	YES	YES	56773394	8.51601
BF02D2	CNS490447	biofilm	2	DS	44.5	1.86	2.055	YES	YES	60082328	9.01235
BF02US	CNS490448	biofilm	2	US	63.8	1.86	2.08	YES	YES	50772216	7.61583
BF03D1	CNS490449	biofilm	3	D1	69.3	1.85	2.09	YES	YES	102060328	15.309
BF03D2	CNS490450	biofilm	3	DS	85.5	1.87	2.08	YES	YES	56488268	8.47324
BF03US	CNS490451	biofilm	3	US	9.4	1.99	1.12	YES	YES	97003386	14.5505
BF04D1	CNS490452	biofilm	4	D1	77.8	1.88	2.05	YES	YES	59057920	8.85869
BF04D2	CNS490453	biofilm	4	DS	141.6	1.87	2.12	YES	YES	61868742	9.28031
BF04US	CNS490454	biofilm	4	US	80.1	1.88	2.07	YES	YES	55142516	8.27138
BF05D1	CNS490455	biofilm	5	D1	59.5	1.87	2.04	YES	YES	58044420	8.70666
BF05D2	CNS490456	biofilm	5	DS	40.3	1.87	1.905	YES	YES	57282590	8.59239
BF05US	CNS490457	biofilm	5	US	36.65	1.815	2.02	YES	YES	60214132	9.03212
BF06D1	CNS490458	biofilm	6	D1	113.5	1.87	2.1	YES	YES	57262178	8.58933
BF06D2	CNS490459	biofilm	6	DS	78.4	1.87	2.1	YES	YES	57018462	8.55277
BF06US	CNS490460	biofilm	6	US	120.7	1.88	2.19	YES	YES	59850748	8.97761
BF07D1	CNS490461	biofilm	7	D1	85.2	1.86	1.96	YES	YES	84939016	12.7409
BF07D2	CNS490462	biofilm	7	DS	55.8	1.88	1.83	YES	YES	92721760	13.9083
BF07US	CNS490463	biofilm	7	US	51.3	1.89	2.02	YES	YES	109803238	16.4705
BF08D1	CNS490464	biofilm	8	D1	46.3	1.3	2.12	YES	YES	73308694	10.9963
BF08D2	CNS490465	biofilm	8	DS	44	1.92	2.12	YES	YES	65422570	9.81339
BF08US	CNS490466	biofilm	8	US	55.7	1.92	2.17	YES	YES	59218306	8.88275
BF09D1	CNS490467	biofilm	9	D1	99.9	1.89	2.14	YES	YES	58103820	8.71557
BF09D2	CNS490468	biofilm	9	DS	106.6	1.88	2.14	YES	YES	58246680	8.737
BF09US	CNS490469	biofilm	9	US	63.8	1.91	2.15	YES	YES	59010908	8.85164
BF11D1	CNS0646775	biofilm	11	D1	51.05	1.545	2.155	YES	NO	67014076	10.0521
BF11D2	CNS0646776	biofilm	11	DS	52.9	1.89	2.12	YES	NO	72542846	10.8814
BF11US	CNS0646777	biofilm	11	US	21.65	1.93	1.995	YES	NO	81673164	12.251

## Sheet: Dataset S2
Dataset S3. Relative abundances (unit: GP16S per Million) of ARG subtypes identified in the samples from this study.
Subtype	BF01D1	BF01D2	BF01US	BF02D1	BF02D2	BF02US	BF03D1	BF03D2	BF03US	BF04D1	BF04D2	BF04US	BF05D1	BF05D2	BF05US	BF06D1	BF06D2	BF06US	BF07D1	BF07D2	BF07US	BF08D1	BF08D2	BF08US	BF09D1	BF09D2	BF09US	BF11D1	BF11D2	BF11US	FL01D1	FL01D2	FL01EF	FL01US	FL02D1	FL02D2	FL02EF	FL02US	FL03D1	FL03D2	FL03EF	FL03US	FL04D1	FL04D2	FL04EF	FL04US	FL05D1	FL05D2	FL05EF
aac(2')-I	0	0	0	0	0	164.062	0	0	356.191	0	0	95.4	236.916	93.3	72.6	0	0	0	0	0	77.5	57.2	65.4	72.1	0	245.522	71.2	0	176.565	0	500.576	0	991.919	59.2	136.483	312.383	751.246	254.029	0	78	139.181	27	103.228	65	109.229	153.709	1903	883.699	6753.62
aac(3)-I	2447.99	2472.93	3961.72	3712.56	1484.32	2237.53	2020.1	1181.32	1223.8	1596.86	3338.16	450.619	2837.26	3026.2	2099.23	1594.79	1048.19	2111.49	3010.6	2069.88	2870.97	1086.84	1161.46	803.815	1883.6	748.718	1371.68	2205.25	1691.84	2398.82	125.745	356.442	90.2	211.567	147.044	332.247	50.1	273.151	0	45.2	0	33.8	209.424	343.573	1606.02	118.557	199.78	270.095	188.743
aac(3)-II	0	0	0	0	0	0	0	0	70.8	0	0	0	0	0	0	53.8	0	0	0	0	0	0	0	0	0	0	0	0	0	0	0	0	0	0	0	0	0	0	0	0	0	0	0	0	99.3	0	0	0	53.1
aac(3)-IIIa	470.673	249.459	0	143.872	0	60.6	0	53.4	0	125.843	1665.73	0	119.68	129.394	50.8	51.9	0	0	0	70.3	30.8	0	144.994	53.3	158.904	127.003	149.338	72	39.1	37	0	0	0	0	0	0	0	0	0	0	73.5	0	0	0	0	0	24	0	0
aac(3)-IV	0	0	48.3	0	0	0	0	0	0	117.257	0	0	0	0	154.187	0	0	0	0	280.2	54	79.7	0	0	0	111.127	0	0	155.914	0	38.9	0	0	0	0	0	0	0	0	0	0	0	25.1	0	77.3	0	0	0	0
aac(3)-IX	0	0	0	0	0	0	0	0	0	0	0	0	0	0	0	0	0	0	0	0	0	0	0	0	0	0	0	0	0	0	0	0	0	0	0	0	0	0	0	0	0	0	0	0	0	0	0	0	0
aac(3)-Ib-aac(6')-Ib	0	0	38.6	0	0	0	0	0	0	0	0	0	46.1	0	0	43.3	0	0	0	29.4	0	0	0	0	43.8	0	0	0	0	0	0	0	0	0	0	0	0	0	0	0	0	0	0	0	0	0	0	0	0
aac(3)-VI	0	0	0	0	0	0	0	0	0	0	0	0	0	0	0	0	0	0	0	0	0	0	0	0	0	0	0	0	0	0	0	0	0	0	0	0	0	0	0	0	0	0	0	0	0	0	0	0	0
aac(3)-VII	0	0	0	0	0	0	0	0	0	0	0	0	0	0	0	0	0	0	0	0	0	0	0	0	0	0	0	0	0	0	0	0	0	0	0	0	0	0	0	0	0	0	0	0	0	0	0	0	0
aac(3)-VIII	0	0	0	0	0	0	0	0	0	0	0	0	0	0	0	0	0	0	0	0	0	0	0	0	0	0	0	0	0	0	0	0	0	0	0	0	0	0	0	0	0	0	0	0	0	0	0	0	0
aac(3)-X	0	0	0	0	0	0	0	0	0	0	0	0	0	0	0	0	0	0	0	0	0	0	0	0	0	0	0	0	0	0	0	0	0	0	0	0	0	0	0	0	0	0	0	0	0	0	0	0	0
aac(6')-30-aac(6')-Ib'	116.864	67.6	39.3	0	25.1	0	0	0	0	0	0	0	0	0	0	0	0	0	0	29.9	46.1	0	0	0	0	0	0	28.6	0	0	0	0	0	0	0	0	0	0	0	0	0	0	0	0	0	0	0	0	0
aac(6')-31	842.981	723.063	1630.19	799.897	447.963	651.179	301.215	81	0	446.088	134.142	101.052	251.08	458.675	1088.2	550.534	144.853	492.984	506.041	700.323	698.224	303.112	845.583	638.544	318.132	84.6	226.442	765.83	652.466	739.023	113.032	0	0	62.7	44.8	87.8	0	100	0	0	0	114.551	145.865	103.317	0	0	0	121.717	41.3
aac(6')-I	264.181	939.476	470.774	365.853	41	221.606	82.4	74.2	55.8	89.2	297.24	0	236.923	342.853	0	252.404	359.143	232.909	212.192	0	81.1	133.528	379.21	422.328	73.5	0	0	138.83	864.671	90.2	514.234	0	144.042	173.329	0	0	40.8	188.956	0	0	0	26.2	91.9	41.4	72.4	0	0	114.854	0
aac(6')-II	4644.37	7087.64	4945.88	3478.51	1476.19	4188.37	983.688	725.504	424.209	713.74	580.27	606.31	2746.08	4475.66	3226.76	3215.3	1377.71	2879.44	1299.46	1595.18	1478.5	1149	380.123	280.489	1818.13	1512.01	3015.55	3392.14	2422.17	2799.1	166.913	1206.22	36.7	689.639	492.277	1524.17	0	499.774	192.176	191.788	35.5	343.652	182.332	378.83	77.2	149.44	688.151	932.177	450.515
aad(6)	0	0	0	0	0	0	0	0	0	0	0	0	0	0	0	0	0	0	0	0	0	0	0	0	0	0	0	0	0	0	0	0	0	0	0	0	0	0	0	0	0	0	0	0	0	0	0	0	0
aad(9)	0	0	0	0	0	0	0	0	0	0	0	0	0	0	0	0	0	56.8	0	0	0	0	0	0	0	0	0	0	0	0	0	0	0	0	0	0	0	0	0	0	0	0	0	0	0	0	0	0	0
aadA	766.296	169.267	0	82.6	316.401	309.186	475.759	879.386	388.445	174.316	74.1	444.783	1320.3	1940.69	43.7	256.237	928.196	833.022	350.524	309.352	243.486	4182.04	3274.56	5998.83	537.926	1207.83	0	2174.71	4225.76	2851.21	1746.14	629.33	6651.12	189.982	414.134	26.8	1795.32	154.293	226.3	710.029	1381.74	94.3	2058.58	934.178	3647.4	0	760.465	673.683	1908.35
aadB	0	0	0	0	0	0	0	0	0	0	0	0	0	0	0	0	0	0	0	0	0	0	0	0	0	0	0	0	0	0	0	0	0	0	0	0	0	0	0	0	0	0	0	0	40.1	0	0	0	0
aadD	0	0	0	0	0	0	0	0	0	0	0	0	0	0	0	0	0	0	0	0	0	0	0	0	0	0	0	0	0	0	0	0	0	0	0	0	0	0	0	0	0	0	0	0	29.5	0	0	0	0
aadE	0	0	0	0	0	0	33.4	62.9	68.2	0	0	0	0	117.217	0	61.1	0	0	0	41.4	0	38.7	0	0	134.257	0	58.6	0	0	101.204	300.832	0	475.97	80.1	0	0	107.618	0	20.6	49	0	88.2	163.086	110.014	724.087	0	28.2	103.685	32.1
aadK	0	0	0	0	0	0	0	0	0	0	0	0	0	0	0	0	0	0	0	0	0	0	0	0	0	0	0	0	0	0	0	0	0	0	0	0	0	0	0	0	0	0	0	0	0	0	0	0	0
ant(2'')-I	0	0	0	0	0	0	0	0	0	0	0	0	0	0	0	0	53.5	0	0	0	0	0	0	0	0	62.5	0	0	55.1	0	41.8	0	94.3	0	0	0	71.7	0	0	98.5	30.4	0	0	0	71.7	0	58	0	0
ant(3'')-Ih-aac(6')-IId	0	0	0	0	0	0	0	0	0	0	0	0	0	0	0	0	0	0	0	0	0	48.2	0	0	0	33.6	0	0	0	0	0	0	0	0	0	0	16.6	0	0	0	0	0	0	0	0	0	0	0	0
ant(4')-IIa	0	0	0	0	0	0	0	0	0	0	0	0	0	0	0	0	0	0	0	0	0	44.3	0	0	0	0	0	0	0	0	0	0	0	0	0	0	0	0	0	0	0	0	0	0	0	0	0	0	0
ant(4')-Ia	0	0	0	0	0	0	0	0	0	0	0	0	0	0	0	0	0	0	0	0	0	0	0	0	0	0	0	0	0	0	0	0	0	0	0	0	0	0	0	0	0	0	0	0	0	0	0	0	0
ant(9)-I	0	0	0	0	0	0	0	0	0	0	0	0	0	0	117.033	0	0	0	0	0	0	0	0	0	0	0	0	0	0	0	43	0	58.5	190.674	0	0	0	0	49.1	0	0	0	0	52.4	88	0	0	0	0
aph(2'')-II	0	0	0	0	0	0	0	0	0	0	0	0	0	0	0	0	0	0	0	0	0	0	0	0	0	0	0	0	0	0	0	0	0	77.2	0	0	0	0	0	0	0	0	0	0	0	0	0	0	0
aph(2'')-III	0	0	0	0	0	0	0	0	0	0	0	0	0	0	0	0	0	0	0	0	0	0	0	0	0	0	0	0	0	0	0	0	0	0	0	0	0	0	0	0	0	0	0	0	0	0	0	0	0
aph(2'')-Ie	0	0	0	0	0	0	0	0	0	0	0	0	0	0	0	0	0	0	0	0	0	0	0	0	0	0	0	0	0	0	0	0	92.6	0	0	0	0	0	0	0	0	0	0	0	0	0	0	0	0
aph(3''')-III	0	0	0	0	0	0	0	0	0	0	0	0	0	0	0	0	0	0	0	0	0	253.512	0	0	0	0	0	0	0	0	0	0	376.549	87.9	0	0	0	0	0	0	0	0	25.7	0	134.467	52.7	0	0	86.4
aph(3'')-I	504.967	0	0	314.511	0	0	215.766	0	0	100.712	0	0	361.98	126.436	313.669	0	163.515	221.342	0	0	0	1071.86	556.674	787.402	179.559	0	0	323.349	2573.2	571.362	577.521	0	3213.83	157.182	151.554	0	428.07	0	0	0	40.1	78.9	893.901	297.904	2280.97	52.1	246.229	119.559	479.026
aph(3')-I	0	0	0	52.1	30.4	0	33.8	55	20.9	63.9	0	0	0	0	296.227	0	102.907	86	38.2	83.6	61.6	190.269	25.2	250.516	31.2	0	0	20	0	77.3	101.648	88.7	408.004	24.6	0	68.9	16.4	156.859	0	0	27.9	40.7	0	0	620.67	0	67.5	45	16.2
aph(3')-IIb	0	0	0	0	0	0	0	0	0	0	0	0	0	0	0	0	0	0	0	0	0	0	0	0	0	0	0	0	0	0	0	0	0	0	0	0	0	0	22.2	52.9	0	0	50.3	0	0	0	0	0	0
aph(4)-I	0	0	0	1098.66	821.835	0	0	0	0	0	0	0	0	0	0	0	0	0	0	0	0	0	0	0	0	0	0	0	0	0	0	0	0	0	0	0	0	0	0	0	0	0	0	0	0	0	0	0	0
aph(6)-I	98.3	0	0	95.2	61.4	0	0	283.014	213.736	58.4	224.156	0	173.625	186.353	0	0	93.8	0	192.906	35.3	142.053	752.9	534.09	491.463	52.1	115.801	0	347.618	1623.76	816.33	501.642	85.6	2394.91	88.7	305.703	0	780.436	137.835	89.2	105.066	23.2	40.5	520.035	263.118	676.258	0	142.836	302.587	254.566
bifunctional aminoglycoside N-acetyltransferase and aminoglycoside phosphotransferase	0	0	0	0	0	0	0	0	0	0	0	0	0	0	0	0	0	0	0	0	0	0	0	0	0	0	0	0	0	0	43.4	0	44.4	0	0	0	32.2	0	0	0	0	0	0	52.9	0	0	0	15.6	0
streptomycin resistance protein	0	0	0	0	0	0	0	0	0	0	0	0	109.217	0	0	0	0	0	0	0	0	0	0	0	0	0	0	0	0	0	73.8	0	0	0	0	0	0	0	0	0	0	0	0	0	0	0	0	0	0
streptothricin acetyltransferase	0	0	0	0	0	0	0	0	0	0	0	0	0	0	0	0	0	0	0	0	0	0	0	0	0	0	0	0	0	0	0	0	0	0	0	0	0	0	0	0	0	0	0	0	0	0	0	0	0
bacA	24151.5	30211.8	28434.2	33889	25901.4	33465.4	30221.8	33048.3	23867	29880.2	6683.57	34523.2	28110.7	35692.2	31450.8	27287.6	24441.4	35711.7	28960.8	28039.6	31657.4	32157.3	27645.5	40456.5	32902.1	27195.1	31583.8	37286	37989	35754.7	29049.9	30185	21840.9	24574	31835.1	33454.2	9891.97	33145.8	21498.7	20280.5	8128.39	38721.3	28990.4	32895.8	9730.22	58213.5	25099.3	22337.7	13872.8
bcrA	165.04	281.652	0	131.177	26.9	145.565	126.918	48.7	126.766	51.6	115.442	420.166	148.1	109.251	137.087	140.378	0	0	99.1	252.924	196.403	253.793	191.507	82.1	95.6	101.685	134.839	120.483	35.3	147.009	1245.74	1473.73	46.1	1603.44	3877.55	3258.09	74.1	3000.62	405.775	543.369	21.3	1140.52	412.011	613.395	113.667	1299.14	173.42	240.94	97.5
ACT-1	0	0	0	0	0	0	0	0	0	0	0	0	0	0	0	0	0	0	0	0	0	0	0	0	0	0	0	0	0	0	0	0	0	0	0	0	0	0	0	0	0	0	0	0	0	0	0	0	0
ACT-13	0	0	0	0	0	0	0	0	0	0	0	0	0	0	0	0	0	0	0	0	0	0	0	0	0	0	0	0	0	0	0	0	0	0	0	0	0	0	0	0	0	13.8	0	0	0	0	0	0	0
ACT-14	0	0	0	0	0	0	0	0	0	0	0	0	0	0	0	0	0	0	0	0	0	0	0	0	0	0	0	0	0	0	0	0	0	0	0	0	0	0	0	0	0	0	0	0	0	0	0	0	0
ACT-16	0	0	0	0	0	0	0	0	0	0	0	0	0	0	0	0	0	0	0	0	0	0	0	0	0	0	0	0	0	0	0	0	0	0	0	0	0	0	0	0	0	0	0	0	0	0	0	0	0
ACT-19	0	0	0	0	0	0	0	0	0	0	0	0	0	0	0	0	0	0	0	0	0	0	0	0	0	0	0	0	0	0	0	0	0	0	0	0	0	0	0	0	0	0	0	0	0	0	0	0	0
ACT-2	0	0	0	0	0	0	0	0	0	0	0	0	0	0	0	0	0	0	0	0	0	0	0	0	0	0	0	0	0	0	0	0	0	0	0	0	0	0	0	0	0	0	0	0	0	0	0	0	0
ACT-20	0	0	0	0	0	0	0	0	0	0	0	0	0	0	0	0	0	0	0	0	0	0	0	0	0	0	0	0	0	0	0	0	18.6	0	0	0	0	0	0	0	0	0	0	0	0	0	0	0	0
ACT-21	0	0	0	0	0	0	0	0	0	0	0	0	0	0	0	0	0	0	0	0	0	0	0	0	0	0	0	0	0	0	0	0	0	0	0	0	0	0	0	0	0	0	0	0	0	0	0	0	0
ACT-23	0	0	0	0	0	0	0	0	0	0	0	0	0	0	0	0	0	0	0	0	0	0	0	0	0	0	0	0	0	0	0	0	18.6	0	0	0	0	0	0	0	0	0	0	0	0	0	0	0	0
ACT-5	0	0	0	0	0	0	0	0	0	0	0	0	0	0	0	0	0	0	0	0	0	0	0	0	0	0	0	0	0	0	0	0	0	0	0	0	0	0	0	0	0	0	0	0	0	0	0	0	0
AER-1	252.18	0	0	0	0	0	208.359	0	0	108	0	0	50.7	0	0	95.2	87.7	0	0	0	0	220.155	155.805	0	0	0	0	92.7	143.605	89.5	0	36.7	93.2	0	108.348	0	0	0	214.918	533.978	838.044	0	0	0	93.4	0	44	0	0
BEL-2	0	0	0	0	0	0	0	0	0	0	0	0	0	0	0	0	0	0	0	0	0	0	0	0	0	0	0	0	0	128.132	73.5	78.8	225.199	0	0	0	0	0	0	0	0	0	0	0	0	0	0	0	0
BEL-3	0	0	0	0	0	0	0	0	0	0	0	0	0	0	0	0	0	0	0	0	0	0	0	0	0	0	0	0	0	192.198	146.982	0	250.221	0	0	28.5	27.2	0	0	0	0	0	0	0	0	0	0	0	0
CARB-12	0	0	0	0	0	0	0	0	0	0	0	0	0	0	0	0	0	0	0	0	0	0	0	0	0	0	0	0	0	0	0	0	0	0	0	0	0	0	0	0	0	0	0	0	0	0	0	0	0
CARB-3	0	0	0	0	0	0	0	0	0	0	0	0	0	0	0	0	0	0	0	0	0	0	0	0	0	0	0	0	0	0	0	0	0	0	0	0	0	0	0	0	0	0	0	0	0	0	0	0	0
CARB-5	0	0	0	0	0	0	0	0	0	0	0	0	0	0	0	0	0	0	0	0	0	0	0	0	0	0	0	0	0	0	0	0	23.8	0	0	0	0	0	0	0	0	0	45	0	0	0	0	0	0
CARB-6	0	0	0	0	0	0	0	0	0	0	0	0	0	0	0	0	0	0	0	0	0	0	0	0	0	0	0	0	0	0	0	0	98.4	0	0	0	0	0	0	0	0	0	0	0	49.3	0	0	0	0
CARB-7	0	0	0	0	0	0	0	0	0	0	0	0	0	0	0	0	0	0	0	0	0	0	0	0	0	0	0	0	0	0	0	0	0	0	0	0	0	0	0	0	0	0	0	0	0	0	0	0	0
CARB-8	0	0	0	0	0	0	0	0	0	0	0	0	0	0	0	0	0	0	0	0	0	0	0	0	0	0	0	0	0	0	0	0	23.8	0	0	0	0	0	0	0	0	0	0	0	0	0	0	0	0
CARB-9	0	0	0	0	0	0	0	0	0	0	0	0	0	0	0	0	0	0	0	0	0	0	0	0	0	0	0	0	0	0	0	0	0	0	0	0	0	0	0	0	0	0	0	0	0	0	0	0	0
CFE-1	0	0	0	0	0	0	0	0	0	0	0	0	0	0	0	0	0	0	0	0	0	0	0	0	0	0	0	0	0	0	0	0	0	0	0	0	0	0	0	0	0	0	0	0	18.6	0	0	0	0
CGB-1	0	0	0	0	0	0	0	0	0	0	0	0	0	0	0	0	0	0	0	0	0	46.1	0	0	0	0	0	38.8	0	37.5	343.767	0	0	95.3	0	0	0	0	0	0	0	0	0	0	0	0	0	0	0
CMY-1	0	0	0	0	0	0	0	0	0	0	0	0	0	0	0	0	0	0	0	0	0	0	0	0	0	0	0	24.6	0	0	0	0	0	0	0	0	0	0	0	0	0	0	0	0	0	0	0	0	0
CMY-10	0	0	0	0	0	0	0	0	0	0	0	0	0	0	0	0	0	0	0	0	0	0	0	0	0	0	0	0	0	0	0	0	0	0	0	0	0	0	0	0	0	0	0	0	0	0	0	0	0
CMY-100	0	0	0	0	0	0	0	0	0	0	0	0	0	0	0	0	0	0	0	0	0	0	0	0	0	0	0	0	0	0	0	29.3	18.6	0	0	0	0	0	0	0	0	0	0	0	0	0	17.6	0	0
CMY-103	0	0	0	0	0	0	0	0	0	0	0	0	0	0	0	0	0	0	0	0	0	0	0	0	0	0	0	0	0	0	0	0	0	0	0	0	0	0	0	0	0	0	0	0	0	0	0	0	0
CMY-11	0	0	0	0	0	0	0	0	0	0	0	0	0	0	0	0	0	0	0	0	0	0	0	0	0	0	0	0	0	0	0	0	37.1	0	0	0	0	0	0	0	0	0	0	0	0	0	0	0	0
CMY-111	0	0	0	0	0	0	0	0	0	0	0	0	0	0	0	0	0	0	0	0	0	0	0	0	0	0	0	0	0	0	0	0	0	0	0	0	0	0	0	0	0	0	0	0	0	0	0	0	0
CMY-13	0	0	0	0	0	0	0	0	0	0	0	0	0	0	0	0	0	0	0	0	0	0	0	0	0	0	0	0	0	0	0	0	0	0	0	0	0	0	0	0	0	0	0	0	0	0	0	0	0
CMY-19	0	0	0	0	0	0	0	78.1	0	0	0	0	0	0	0	0	0	0	0	0	0	0	0	0	0	0	0	0	0	0	0	0	0	0	0	0	20.2	0	0	0	0	0	0	0	0	0	0	0	0
CMY-2	0	0	0	0	0	0	0	0	0	0	0	0	0	0	0	0	0	0	0	0	0	0	0	0	0	0	0	0	26.7	23.8	0	0	0	0	0	0	0	0	0	0	0	0	16.4	15.5	0	0	0	0	0
CMY-21	0	0	0	0	0	0	0	0	0	0	0	0	0	0	0	0	0	0	0	0	0	0	0	0	0	0	0	0	0	0	0	0	0	0	0	0	0	0	0	0	0	0	0	0	18.6	0	0	0	0
CMY-26	0	0	0	0	0	0	0	0	0	0	0	0	0	0	0	0	0	0	0	0	0	0	0	0	0	0	0	0	57.3	0	0	0	0	0	0	0	0	0	0	0	0	0	0	0	0	0	0	0	0
CMY-29	0	0	0	0	0	0	0	0	0	0	0	0	0	0	0	0	0	0	0	0	0	0	0	0	0	0	0	0	0	0	0	0	0	0	0	0	0	0	0	0	0	0	0	0	0	0	0	0	0
CMY-31	0	0	0	0	0	0	0	0	0	0	0	0	0	0	0	0	0	0	0	0	0	0	0	0	0	0	0	0	28.6	0	0	0	0	0	0	0	0	0	0	0	0	0	0	0	0	0	0	0	0
CMY-37	0	0	0	0	0	0	0	0	0	0	0	0	0	0	0	0	0	0	0	0	0	0	0	0	0	0	0	0	85.9	0	0	0	0	0	0	0	0	0	0	0	0	0	17.6	0	0	0	0	0	0
CMY-39	0	0	0	0	0	0	0	0	0	0	0	0	0	0	0	0	0	0	0	0	0	0	0	0	0	0	0	0	0	0	54.6	0	0	0	0	0	0	0	0	0	0	0	0	0	0	0	0	0	0
CMY-4	0	0	0	0	0	0	0	0	0	0	0	0	0	0	0	0	0	0	0	0	0	0	0	0	0	0	0	0	0	0	0	0	0	0	0	0	0	0	0	0	0	0	0	0	0	0	0	0	0
CMY-40	0	0	0	0	0	0	0	0	0	0	0	0	0	0	0	0	0	0	0	0	0	0	0	0	0	0	0	0	0	0	0	0	0	0	0	0	0	0	0	0	0	0	0	0	0	0	0	0	0
CMY-41	0	0	0	70.2	0	0	0	0	0	0	0	0	0	0	0	0	0	0	0	0	0	0	0	0	0	0	0	0	0	0	0	0	0	0	0	0	0	0	0	0	0	0	0	0	0	0	17.6	0	0
CMY-43	0	0	0	0	0	0	0	0	0	0	0	0	0	0	0	0	0	0	0	0	0	0	0	0	0	0	0	0	0	0	0	0	0	0	0	0	0	0	0	0	0	0	0	0	0	0	0	0	0
CMY-51	0	0	0	0	0	0	0	0	0	0	0	0	0	0	0	0	0	0	0	0	0	0	0	0	0	0	0	0	0	0	0	0	0	0	0	0	0	0	15.6	0	0	0	0	0	0	0	0	0	0
CMY-55	0	0	0	0	0	0	0	0	0	0	0	0	0	0	0	0	0	0	0	0	0	0	0	0	0	0	0	0	0	0	0	0	0	0	0	0	0	0	0	0	0	0	0	0	0	0	0	0	0
CMY-6	0	0	0	0	0	0	0	0	0	0	0	0	0	0	0	0	0	0	0	0	0	0	0	0	0	0	0	0	28.6	0	0	0	0	0	0	0	0	0	0	0	0	0	0	0	0	0	0	0	0
CMY-61	0	0	0	0	0	0	0	0	0	0	0	0	0	0	0	0	0	0	0	0	0	0	0	0	0	0	0	0	0	0	0	0	0	0	0	0	0	0	0	0	0	0	0	0	0	0	0	0	0
CMY-62	0	0	0	0	0	0	0	0	0	0	0	0	0	0	0	0	0	0	0	0	0	0	0	0	0	0	0	0	28.6	0	0	0	0	0	0	0	0	0	0	0	0	0	0	0	0	0	0	0	0
CMY-64	0	0	0	0	0	0	0	0	0	0	0	0	0	0	0	0	0	0	0	0	0	0	0	0	0	0	0	0	0	0	0	0	0	0	0	0	0	0	0	0	0	0	0	0	0	0	0	0	0
CMY-65	0	0	0	0	0	0	0	0	0	0	0	0	0	0	0	0	0	0	0	0	0	0	0	0	0	0	0	0	0	0	0	0	0	0	0	0	0	0	0	0	0	0	0	0	0	0	0	0	0
CMY-73	0	0	0	0	0	0	0	0	0	0	0	0	0	0	0	0	0	0	0	0	0	0	0	0	0	0	0	0	0	0	0	0	0	0	0	0	0	0	0	0	0	0	0	0	0	0	0	0	0
CMY-74	0	0	0	0	0	0	0	0	0	0	0	0	0	0	0	0	0	0	0	0	0	0	0	0	0	0	0	0	0	0	0	0	0	0	0	0	0	0	0	0	0	0	0	0	0	0	0	0	0
CMY-78	0	0	0	0	0	0	0	0	0	0	0	0	0	0	0	0	0	0	0	0	0	0	0	0	0	0	0	0	0	0	0	0	0	0	0	0	0	0	0	0	0	0	0	0	0	0	0	0	0
CMY-79	0	0	0	0	0	0	0	0	0	0	0	0	0	0	0	0	0	0	0	0	0	0	0	0	0	0	0	0	0	0	0	0	0	0	0	0	0	0	0	0	0	0	0	0	0	0	0	0	0
CMY-80	0	0	0	0	0	0	0	0	0	0	0	0	0	0	0	0	0	0	0	0	0	0	0	0	0	0	0	0	0	0	0	0	0	0	0	0	0	0	0	0	0	0	0	0	0	0	0	0	0
CMY-87	0	0	0	0	0	0	0	0	0	0	0	0	0	0	0	0	0	0	0	0	0	0	0	0	0	0	0	0	0	0	0	0	0	0	0	0	0	0	0	0	0	0	0	0	0	0	0	0	0
CMY-9	0	0	0	0	0	0	0	0	0	0	0	0	0	0	0	0	0	0	0	0	0	0	0	0	0	0	0	0	0	0	0	0	92.7	0	0	21.1	0	0	0	0	34.2	0	35.1	0	0	0	0	0	19.9
CMY-98	0	0	0	0	0	0	0	0	0	0	0	0	0	0	0	0	0	0	0	0	0	0	0	0	0	0	0	0	0	0	0	0	0	0	0	0	0	0	0	0	0	0	0	0	0	0	0	0	0
CMY-99	0	0	0	0	0	0	0	0	0	0	0	0	0	0	0	0	0	0	0	0	0	0	0	0	0	0	0	0	85.9	0	0	0	18.6	0	0	0	0	0	0	0	0	0	0	0	0	0	0	0	0
CTX-M	0	0	0	0	0	0	0	0	0	0	0	0	0	0	48.7	0	0	0	0	0	0	0	0	0	0	0	0	0	0	0	35.7	0	0	0	0	0	0	0	0	0	0	0	0	0	0	0	0	0	0
CTX-M-1	0	0	0	0	0	0	0	0	0	0	0	0	0	0	0	0	0	0	0	0	0	0	0	0	0	0	0	0	0	0	0	0	0	0	0	0	0	0	0	0	0	0	0	0	0	0	0	0	0
CTX-M-111	0	0	0	0	0	0	0	0	0	0	0	0	0	0	0	0	0	0	0	0	0	0	0	0	0	0	0	0	0	0	0	0	0	0	0	0	0	0	0	0	0	0	0	0	0	0	0	0	0
CTX-M-15	0	0	0	0	0	0	0	0	0	0	0	0	0	0	0	0	0	0	0	0	0	0	0	0	0	0	0	0	0	0	0	0	0	0	0	0	0	0	0	0	0	0	0	0	0	0	0	0	0
CTX-M-25	0	0	0	0	0	0	0	0	0	0	0	0	0	0	0	0	0	0	0	0	0	0	0	0	0	0	0	0	0	0	0	0	0	0	0	0	0	0	0	0	0	0	0	0	0	0	0	0	0
CTX-M-31	0	0	0	0	0	0	0	0	0	0	0	0	0	0	0	0	0	0	0	0	0	0	0	0	0	0	0	0	0	0	0	0	0	0	0	0	0	0	0	0	0	0	0	0	0	0	0	0	0
CTX-M-38	0	0	0	0	0	0	0	0	0	0	0	0	0	0	0	0	0	0	0	0	0	0	0	0	0	0	0	0	0	0	0	0	0	0	0	0	0	0	0	0	0	0	0	0	0	0	0	0	0
CTX-M-4	0	0	0	0	0	0	0	0	0	0	0	0	0	0	0	0	0	0	0	0	0	0	0	0	0	0	0	0	0	0	0	0	0	0	0	0	0	0	0	0	0	0	0	0	0	0	0	0	0
CTX-M-43	0	0	0	0	0	0	27.2	0	0	0	0	0	0	0	0	0	0	0	0	0	0	0	0	0	0	0	0	0	0	0	0	0	0	0	0	0	0	0	0	0	0	0	0	0	0	0	0	0	0
CTX-M-5	0	0	0	0	0	0	0	0	0	0	0	0	0	0	0	0	0	0	0	0	0	0	0	0	0	0	0	0	0	0	0	0	0	0	0	0	0	0	0	0	0	0	0	0	0	0	0	0	0
CTX-M-52	0	0	0	0	0	0	0	0	0	0	0	0	0	0	0	0	0	0	0	0	0	0	0	0	0	0	0	0	0	0	0	0	0	0	0	0	0	0	0	0	0	0	0	0	0	0	46	0	0
CTX-M-53	0	0	0	0	0	0	0	0	0	0	0	0	0	0	0	0	0	0	0	0	0	0	0	0	0	0	0	0	0	0	0	0	0	0	0	0	0	0	0	0	0	0	0	0	0	0	0	0	0
CTX-M-55	0	0	0	0	0	0	0	0	0	0	0	0	0	0	0	0	0	0	0	0	0	0	0	0	0	0	0	0	0	0	0	0	0	0	0	0	0	0	0	0	0	0	0	0	0	0	0	0	0
CTX-M-74	0	0	0	0	0	0	0	0	0	0	0	0	0	0	0	0	0	0	0	0	0	0	0	0	0	0	0	0	0	0	0	0	0	0	0	0	0	0	0	0	0	0	0	0	0	0	0	0	0
CTX-M-75	0	0	0	0	0	0	0	0	0	0	0	0	0	0	0	0	0	0	0	0	0	0	0	0	0	0	0	0	0	0	0	0	0	0	0	0	0	0	0	0	0	0	0	0	0	0	0	0	0
CTX-M-91	0	0	0	0	0	0	0	0	0	0	0	0	0	0	0	0	0	0	0	0	0	0	0	0	0	0	0	0	37.5	0	0	0	0	0	0	0	0	0	0	0	0	0	0	0	0	0	0	0	0
CTX-M-94	0	0	0	0	0	0	0	0	0	0	0	0	0	0	0	0	0	0	0	0	0	0	0	0	0	0	0	0	0	0	0	0	0	0	0	0	0	0	0	0	0	0	0	0	0	0	0	0	0
CfxA2	0	0	0	0	0	0	49.3	0	0	0	0	0	0	0	0	0	0	0	0	0	0	0	0	0	0	0	0	0	0	0	291.56	138.931	1588.32	359.37	128.262	0	216.11	57.3	55.5	44	81.4	0	564.376	296.112	464.477	0	83.4	162.795	189.416
CfxA3	0	0	0	0	0	0	0	0	0	0	0	0	0	0	0	0	0	0	0	0	0	0	0	0	0	0	0	0	0	0	0	34.7	88.2	107.811	0	0	24	0	0	0	0	0	62.7	59.2	44.2	0	0	0	0
DHA-12	0	0	0	0	0	0	0	0	0	0	0	0	0	0	0	0	0	0	0	0	0	0	0	0	0	0	0	0	0	0	0	0	0	0	0	0	0	0	0	0	0	0	0	0	0	0	0	0	0
DHA-6	0	0	0	0	0	0	0	0	0	0	0	0	0	0	0	0	0	0	0	0	0	0	0	0	0	0	0	0	0	0	0	0	0	0	0	0	0	0	0	0	0	0	0	0	0	0	0	0	0
FEZ-1	0	0	0	0	29.2	0	0	0	34.8	0	0	0	54.6	0	50.2	0	47.3	0	0	34.8	53.6	0	0	0	0	0	0	0	0	0	0	118.609	0	81.8	0	28.6	0	0	0	0	0	0	23.8	247.18	352.475	24.7	71.2	52.9	80.9
FONA-6	0	0	0	0	0	0	0	0	0	0	0	0	0	0	0	0	0	0	35.1	0	0	0	0	0	0	0	0	0	0	0	0	0	0	0	0	0	0	0	0	0	0	0	0	0	0	0	0	0	0
FOX-1	0	0	0	0	0	0	0	0	0	0	0	0	0	0	0	0	0	0	0	0	0	0	0	0	0	0	0	0	0	23.7	0	0	0	0	0	0	0	0	0	0	0	0	0	0	0	0	0	0	0
FOX-2	0	0	0	0	0	0	0	0	0	0	0	0	0	0	0	0	0	0	0	0	0	0	0	0	0	0	0	0	0	0	0	0	0	0	0	0	0	0	0	0	0	0	0	16.6	18.6	0	0	0	0
FOX-3	0	0	0	0	0	0	0	0	0	0	0	0	0	0	0	0	0	0	0	0	0	0	0	0	0	0	0	0	0	0	0	0	0	0	0	0	0	0	0	0	0	0	0	0	0	0	0	0	0
FOX-4	0	0	0	0	0	0	0	0	0	0	0	48.7	0	0	0	0	0	0	0	0	0	0	0	0	0	0	0	0	0	0	0	0	0	0	0	0	0	0	0	0	0	0	0	0	0	0	0	0	0
FOX-5	0	0	0	0	0	0	0	0	0	0	0	52.5	0	0	0	0	37.6	0	0	0	0	0	33.4	0	0	0	0	0	0	51.2	29.4	0	40	0	0	0	0	0	0	0	0	14.9	0	17.9	40.1	0	0	0	0
FOX-7	0	0	0	0	0	0	0	0	0	0	0	0	0	0	0	0	0	0	0	0	0	0	0	0	0	0	0	0	0	0	0	0	0	0	0	0	0	0	0	0	0	0	0	0	0	0	0	0	0
FOX-8	0	0	0	0	0	0	0	0	0	0	0	0	0	0	0	0	0	0	0	0	0	0	0	0	0	0	0	0	0	0	27.2	0	0	0	0	0	20.2	0	0	0	0	0	0	0	18.6	0	0	0	0
FOX-9	0	0	0	0	0	0	20.7	0	0	0	0	0	0	44.2	0	0	0	0	0	0	0	0	31	0	0	0	0	0	0	0	54.4	0	0	0	0	0	0	0	0	0	0	0	0	0	0	0	0	0	19.9
GES-11	0	0	0	0	0	0	0	0	0	0	0	0	0	0	0	0	0	0	0	0	0	0	0	0	0	0	0	32.6	0	0	0	0	0	0	0	0	0	0	0	0	0	0	0	0	0	0	0	0	0
GES-12	0	0	0	0	0	0	0	0	0	0	0	0	0	0	0	0	0	0	0	0	0	0	0	0	0	0	0	0	0	0	0	0	0	0	0	0	0	0	0	0	0	0	0	0	0	0	0	0	0
GES-13	0	0	0	0	0	0	0	0	0	0	0	0	0	58.8	0	0	0	0	0	0	0	0	0	0	0	0	0	32.7	0	0	0	0	0	0	0	0	0	0	0	0	0	0	23.4	0	0	0	0	0	0
GES-14	0	0	0	0	0	0	0	0	0	0	0	0	0	0	0	0	0	0	36	0	0	0	0	45.5	0	0	0	0	0	31.6	0	0	0	0	0	0	0	0	0	0	0	0	46.8	0	0	0	0	0	0
GES-15	0	0	0	0	0	0	0	0	0	0	0	0	0	0	0	0	0	0	36	0	0	116.598	0	0	0	0	0	0	0	63.2	0	0	0	0	0	0	0	0	0	0	0	0	46.8	0	0	0	0	0	26.5
GES-17	0	0	0	0	0	0	0	0	0	0	0	0	0	0	0	0	0	0	0	0	0	38.9	0	0	0	0	0	0	0	0	0	0	0	0	0	0	0	0	0	0	0	0	0	0	0	0	0	0	0
GES-19	0	0	0	0	0	0	0	0	0	0	0	0	0	0	0	0	0	0	0	0	0	77.7	0	0	0	0	0	0	0	0	0	0	0	0	0	0	0	0	0	0	0	0	0	0	0	0	0	0	0
GES-20	0	0	0	0	0	0	0	0	0	0	0	0	0	0	0	0	0	0	0	0	0	0	0	45.5	0	0	0	0	0	31.6	0	0	0	0	0	0	0	0	0	0	0	0	0	0	0	0	0	0	0
GES-21	0	0	0	0	0	0	0	0	0	0	0	0	0	58.8	0	0	0	0	0	0	0	0	0	0	0	0	0	32.7	0	63.2	0	0	0	0	0	0	0	0	0	0	0	0	0	0	0	0	0	0	0
GES-4	0	0	0	0	0	0	0	0	0	0	0	0	0	0	0	0	0	0	0	0	0	0	0	45.5	0	0	0	0	0	31.6	0	0	0	0	0	0	0	0	0	0	0	0	0	0	0	0	0	0	26.5
GES-5	0	0	0	0	0	0	0	0	0	0	0	0	0	0	0	0	0	0	0	0	0	0	0	0	0	0	0	0	0	0	0	0	0	0	0	0	0	0	0	0	0	0	23.4	0	0	0	0	0	0
GIM-1	0	0	0	0	0	0	0	0	0	0	0	0	0	0	0	0	0	0	0	0	0	0	0	0	0	0	0	0	87.3	0	0	0	0	0	0	0	0	0	0	0	0	0	0	0	0	0	0	0	0
GOB-1	0	0	0	0	0	51.2	0	0	0	0	0	0	0	0	0	0	0	0	71.3	0	0	0	0	0	0	0	0	64.8	0	0	71.7	0	0	39.8	0	0	0	0	0	0	0	0	0	0	0	0	0	0	0
IMP	0	0	0	0	0	0	0	0	0	0	0	0	0	0	0	0	0	0	0	0	0	45.3	0	0	0	0	112.914	0	0	0	0	0	28.8	0	0	0	0	0	0	0	0	0	27.3	25.8	28.9	0	0	30.3	0
IMP-1	0	0	0	0	0	0	0	0	0	0	0	0	0	0	0	0	0	0	0	0	0	0	0	0	0	0	0	0	0	0	0	0	0	0	0	0	0	0	0	0	0	0	27.3	0	86.6	0	0	0	0
IMP-10	0	0	0	0	0	0	0	0	0	0	0	0	0	0	0	0	0	0	0	0	0	90.7	0	0	0	0	0	0	0	0	0	0	0	0	0	0	0	0	0	0	0	0	0	0	0	0	0	0	0
IMP-11	0	0	0	0	0	0	32.3	0	0	0	0	0	0	0	0	0	0	0	0	0	0	91.1	48.3	0	0	0	0	0	0	0	0	45.5	0	0	0	0	0	0	0	0	0	0	0	0	0	0	27.3	30.5	0
IMP-12	0	0	0	0	0	0	0	0	0	0	0	0	0	0	0	0	0	0	0	0	0	0	48.1	0	0	0	0	0	0	0	0	0	0	0	0	0	0	0	0	0	0	0	0	0	0	0	0	0	0
IMP-13	0	0	0	0	0	0	0	0	0	0	0	0	0	0	0	0	0	0	0	39.9	0	0	0	0	0	0	0	0	0	0	0	0	57.6	0	0	0	31.3	0	0	0	0	0	0	25.8	28.9	0	0	0	0
IMP-14	0	0	0	0	0	0	0	0	0	0	0	75.6	0	0	0	0	0	0	0	0	0	45.3	48.1	0	0	63.2	0	0	0	0	0	0	0	0	0	0	0	0	0	0	0	0	27.3	25.8	0	28.3	0	0	0
IMP-15	0	0	0	0	0	0	0	0	0	0	0	0	0	0	0	0	0	0	0	0	0	0	0	0	0	0	0	0	0	0	0	0	0	0	0	0	0	0	0	0	0	0	0	0	0	0	0	0	0
IMP-16	0	0	0	0	0	0	0	0	0	0	0	0	0	0	0	0	0	0	0	0	0	0	0	0	0	0	0	0	0	0	0	0	0	0	0	0	0	0	0	0	0	0	0	0	0	0	54.4	0	0
IMP-18	0	0	0	0	0	0	0	0	0	0	0	75.6	0	0	0	0	0	0	0	0	0	0	0	106.136	0	0	112.914	0	0	0	42.3	0	57.6	0	0	0	0	0	0	0	0	0	0	51.5	0	0	0	0	0
IMP-19	0	0	0	0	0	0	32.2	0	0	0	0	0	0	0	0	0	0	0	0	0	61.4	0	0	0	0	0	0	0	0	0	42.3	0	0	0	0	32.8	0	0	0	0	0	0	0	0	0	0	0	60.7	0
IMP-2	0	0	0	0	0	0	0	0	0	0	0	0	0	0	0	0	0	0	0	0	61.4	0	48.1	0	0	0	0	0	0	0	0	0	0	0	0	0	0	0	0	0	0	0	0	0	0	0	0	60.7	0
IMP-20	0	0	0	0	0	0	0	0	0	0	0	0	0	0	0	0	0	0	0	0	0	0	0	0	0	0	0	0	0	0	0	0	0	0	0	0	0	0	0	0	0	0	0	0	0	0	0	0	0
IMP-21	0	0	0	0	0	0	0	0	40.1	0	0	0	62.9	0	0	0	0	0	0	0	0	0	0	0	0	0	0	0	44.5	0	42.4	0	0	0	0	0	0	0	0	0	0	0	0	25.9	0	0	27.3	0	0
IMP-22	0	0	0	0	0	0	32.2	0	79.8	66.7	0	0	62.6	0	0	0	0	0	0	0	61.4	90.7	192.539	0	0	0	0	0	44.4	73.7	0	0	0	93.8	0	32.8	0	0	0	0	0	0	0	0	0	0	27.2	30.3	0
IMP-24	0	0	0	0	0	0	32.2	0	0	0	0	0	62.6	0	0	0	0	0	0	0	30.7	0	48.1	0	0	0	0	0	0	0	0	0	0	0	0	0	0	0	24.1	0	0	0	27.3	25.8	0	0	0	0	30.9
IMP-25	0	0	0	0	0	0	0	0	0	0	0	0	0	0	0	0	0	0	0	0	0	45.3	0	0	0	0	0	0	0	0	0	0	0	0	0	0	0	0	0	0	0	0	0	0	57.7	0	0	0	0
IMP-27	0	0	0	0	0	0	0	0	0	0	0	0	0	0	0	0	0	0	0	0	0	0	0	0	0	0	0	0	0	0	0	0	0	0	0	0	0	0	0	0	0	0	0	0	0	0	0	30.3	0
IMP-28	0	0	0	0	0	0	0	0	0	0	0	0	0	0	0	0	0	0	0	0	0	90.7	0	0	0	0	0	0	0	0	84.5	0	28.8	0	0	0	31.3	0	48.3	0	53.1	0	163.654	0	115.445	0	0	91	0
IMP-29	0	0	0	0	0	0	0	0	0	0	0	0	0	0	0	0	0	0	0	0	0	0	48.1	0	0	126.486	0	0	0	0	0	0	0	0	0	0	0	0	0	0	0	0	0	0	0	28.3	0	30.3	0
IMP-31	0	0	0	0	0	0	0	0	0	0	0	0	0	0	0	0	0	0	0	0	0	0	0	0	0	0	0	0	0	0	0	0	0	0	0	0	0	0	0	0	0	0	0	0	0	0	0	0	31
IMP-32	0	0	0	0	0	0	0	0	0	0	0	0	0	0	0	0	0	0	0	0	30.7	0	0	0	0	0	0	38.2	0	0	42.3	0	0	0	0	0	0	0	0	0	0	0	0	0	0	0	0	91	0
IMP-33	0	0	0	0	0	0	32.2	0	0	133.464	0	0	0	0	0	0	0	0	0	39.9	61.4	0	0	0	535.392	0	0	0	0	36.9	126.817	0	0	0	0	98.5	0	0	0	0	0	0	0	25.8	0	0	0	30.3	0
IMP-35	0	0	0	0	0	0	0	0	0	0	0	0	0	0	0	0	0	0	0	0	0	0	0	0	0	0	0	0	0	0	0	0	0	0	0	0	0	0	0	0	0	0	0	0	0	0	0	0	0
IMP-37	103.041	0	103.913	0	0	0	63.9	0	0	264.775	0	0	0	0	114.201	0	0	0	0	39.5	182.837	0	0	0	118.017	0	0	0	220.04	0	419.313	0	456.856	0	0	65.1	93.2	0	23.9	0	0	0	27.1	25.6	28.6	56.1	0	30.1	91.9
IMP-4	0	0	0	0	0	0	0	0	0	0	0	0	0	0	0	0	0	0	0	0	0	0	0	0	0	126.486	0	0	0	0	0	0	0	0	0	0	0	0	0	0	0	0	0	0	0	0	0	0	0
IMP-40	0	0	0	0	0	0	0	0	0	133.464	0	0	0	0	0	0	0	0	0	0	0	0	0	0	0	0	0	0	0	0	0	0	0	0	0	0	0	0	0	0	0	0	27.3	0	57.7	0	0	0	0
IMP-41	0	0	0	0	0	0	0	0	0	0	0	0	0	0	0	0	0	0	0	0	0	0	0	0	0	0	0	0	0	0	0	0	0	0	0	0	0	0	0	0	0	0	0	0	0	0	54.6	30.5	0
IMP-42	0	0	0	0	0	0	0	0	0	0	0	0	0	0	0	0	0	0	0	0	0	0	0	0	0	0	0	0	0	0	0	0	86.4	0	0	0	0	0	0	0	0	0	54.6	25.8	115.445	0	0	0	0
IMP-44	0	0	0	0	0	0	0	0	0	0	0	0	62.9	0	0	0	0	0	0	0	0	0	0	0	0	63.5	0	0	0	0	0	0	0	0	0	0	0	0	0	0	0	21.5	0	0	0	0	0	0	0
IMP-5	0	0	0	0	0	0	0	0	0	0	0	0	0	0	0	0	0	0	0	0	0	0	48.1	0	0	126.486	0	0	0	0	0	45.3	172.714	0	0	0	0	0	0	0	0	0	0	0	0	0	0	0	0
IMP-6	0	0	0	0	0	0	0	0	0	0	0	0	0	0	0	0	0	0	0	0	0	0	0	0	0	0	0	0	0	0	0	0	0	0	0	0	0	0	0	0	0	0	0	0	0	0	0	0	0
IMP-7	0	0	0	0	0	0	0	0	0	0	0	0	0	0	0	0	0	0	0	0	0	0	0	0	0	0	0	0	0	0	0	0	0	0	0	0	0	0	0	0	0	0	0	0	0	0	0	0	0
IMP-8	0	0	0	0	0	0	0	0	0	0	0	0	0	0	0	0	0	0	0	0	61.4	0	0	106.136	0	0	0	0	0	0	0	0	0	0	0	0	0	0	0	0	0	0	0	25.8	0	0	0	0	0
IMP-9	0	0	0	0	0	0	0	0	0	0	0	0	0	0	0	0	0	0	42.2	0	0	0	0	0	0	0	0	0	0	0	0	0	0	0	0	0	0	0	0	0	0	0	0	0	0	0	0	0	0
IND-10	0	0	0	0	0	0	0	0	0	0	0	0	0	0	0	0	0	0	0	0	0	0	0	0	0	0	0	39.3	0	0	0	0	0	0	0	0	0	0	0	0	0	0	0	0	0	0	0	0	0
IND-11	0	0	0	0	0	0	0	0	0	0	0	0	0	0	0	0	0	0	0	0	0	0	0	0	0	0	0	0	0	0	0	0	0	0	0	0	0	0	0	0	0	0	0	0	0	0	0	0	0
IND-12	0	0	0	0	0	0	0	0	0	0	0	0	0	0	0	0	0	0	0	0	0	0	0	0	0	0	0	0	0	0	42.8	0	0	0	0	0	0	0	0	0	0	0	0	0	0	0	0	0	0
IND-14	0	0	0	0	0	0	0	0	0	0	0	0	0	0	0	0	0	0	0	0	0	0	0	0	0	0	0	0	0	0	0	0	0	0	0	0	0	0	0	0	0	0	0	0	0	0	0	0	0
IND-15	0	0	0	0	0	0	0	0	0	0	0	0	0	0	0	0	0	0	0	0	0	0	0	0	0	0	0	0	0	0	0	0	0	0	0	0	0	0	0	0	0	0	0	0	0	0	0	0	0
IND-4	0	0	0	0	0	0	0	0	0	0	0	0	0	0	0	0	0	0	0	0	0	0	0	0	0	0	0	0	0	0	0	0	0	0	0	0	0	0	0	0	0	0	0	0	0	0	0	0	0
JOHN-1	0	0	0	0	0	59.9	0	0	0	0	0	0	310.475	0	114.201	0	0	0	0	0	0	45	238.733	0	0	125.466	0	113.639	44	146.215	41.9	134.87	0	46.5	0	0	0	0	23.9	0	0	63.7	54.1	51.1	0	0	350.644	301.022	61.3
KHM-1	0	0	0	0	0	0	65.7	0	0	0	0	0	255.594	0	0	120.093	0	0	0	40.7	0	46.3	49.1	54.2	0	0	0	39	0	37.6	0	46.3	0	0	0	0	0	0	0	0	0	0	0	26.3	29.5	0	194.293	154.882	0
KPC-1	0	0	0	0	0	0	0	0	0	0	0	0	0	0	0	0	0	0	0	0	0	0	0	0	0	0	0	0	0	0	0	0	0	0	0	0	0	0	0	0	0	0	0	0	0	0	0	0	0
KPC-13	0	0	0	0	0	0	0	0	0	0	0	0	0	0	0	0	0	0	0	0	0	0	0	0	0	0	0	0	0	0	0	0	0	0	0	0	0	0	0	0	0	0	0	0	0	0	0	0	0
KPC-16	0	0	0	0	0	0	0	0	0	0	40.7	0	0	57.6	0	0	0	0	0	0	0	0	0	0	0	0	0	0	0	0	0	0	0	0	0	0	0	0	0	0	0	0	0	0	0	0	0	0	0
LCR-1	0	0	99.1	0	0	0	30.5	401.417	0	63.1	0	0	59.2	0	0	111.317	153.767	0	0	0	116.265	471.922	0	301.262	168.855	119.675	53.4	108.394	42	69.7	119.988	0	136.178	0	63.3	0	0	0	0	0	0	0	0	0	54.6	0	25.7	0	0
LEN-1	0	0	0	0	0	0	0	0	0	0	213.711	0	0	0	0	0	0	0	0	0	0	0	0	0	0	0	0	0	0	0	0	0	0	0	0	0	0	0	0	0	0	0	0	0	0	0	0	0	0
LEN-15	0	0	0	0	0	0	28.4	0	0	0	598.391	0	0	0	0	0	0	0	0	0	0	0	42.4	0	0	0	0	0	0	0	0	0	0	0	0	0	0	0	0	0	0	0	0	0	0	0	0	0	0
LEN-21	0	0	0	0	0	0	0	0	0	0	83.4	0	0	0	0	0	0	0	0	0	0	0	0	0	0	0	0	0	0	0	0	0	0	0	0	0	0	0	0	0	0	0	0	0	0	0	0	0	0
LRA-1	0	0	0	0	0	0	0	0	0	0	0	0	0	0	0	0	0	0	0	0	0	0	0	0	0	0	0	0	0	30.7	0	0	0	0	0	0	0	0	0	0	0	17.9	0	0	0	0	90.7	50.6	0
LRA-12	43.6	0	44	0	0	50.7	351.296	50.9	401.939	56	0	317.295	105.116	115.217	48.3	197.559	136.448	50.4	141.239	100.413	232.134	0	40.4	89.1	49.9	212.393	0	32.1	111.747	92.8	0	0	0	39.4	0	0	0	0	40.5	0	0	0	0	0	0	0	0	0	0
LRA-13	0	0	0	0	0	0	0	0	0	0	0	0	0	0	0	0	0	0	0	0	0	0	0	0	0	0	0	0	0	0	0	0	0	0	0	0	0	0	0	0	0	0	0	0	0	0	0	0	0
LRA-17	0	0	0	0	0	0	0	0	0	0	0	0	0	57.4	0	0	0	0	0	0	0	0	0	0	0	0	0	0	0	0	0	0	0	0	0	0	0	0	0	0	0	0	0	0	0	0	0	0	0
LRA-19	0	0	214.753	44.6	0	99	158.353	0	294.42	0	39.8	185.935	51.3	168.792	47.2	0	44.4	0	0	0	100.763	0	118.412	43.5	0	51.9	138.885	62.6	145.52	90.7	0	0	0	38.5	0	0	0	0	0	0	0	0	0	42.2	0	0	22.3	0	0
LRA-2	0	0	0	0	0	0	26.2	148.11	162.484	54.4	0	0	101.984	111.783	46.9	0	0	0	0	0	0	184.678	39.2	172.909	48.5	0	92	0	0	30	0	0	0	0	0	0	0	0	0	0	0	0	22.2	21	23.5	0	88.6	49.4	0
LRA-3	0	0	0	0	0	0	0	0	0	0	0	0	0	0	93.5	0	0	0	0	0	0	0	0	0	0	0	0	0	0	0	0	0	0	0	0	0	0	0	0	0	0	0	0	0	0	0	0	0	0
LRA-5	0	0	0	0	0	0	0	0	0	0	0	0	0	0	0	0	0	0	0	0	0	0	0	0	0	0	0	0	0	0	0	0	0	0	0	0	0	0	0	0	0	0	0	0	0	0	0	0	0
LRA-8	0	0	42.2	0	0	0	0	97.8	96.5	0	0	0	0	0	0	0	87.4	0	101.761	0	74.3	36.6	0	128.407	143.942	204.037	136.608	30.8	0	0	0	0	0	0	0	0	0	0	0	0	0	0	0	0	0	0	0	0	0
LRA-9	0	0	0	0	0	0	0	0	0	0	0	0	0	0	0	0	0	0	0	0	0	0	39.3	0	0	0	0	0	0	0	0	0	0	0	0	0	0	0	0	0	0	0	0	0	0	0	0	0	0
MIR-1	0	0	0	0	0	0	0	0	0	0	0	0	0	0	0	0	0	0	0	0	0	0	0	0	0	0	0	0	0	0	0	0	0	0	0	0	0	0	0	0	0	0	0	0	0	0	0	0	0
MIR-2	0	0	0	0	0	0	0	0	0	0	0	0	0	0	0	0	0	0	0	0	0	0	0	0	0	0	0	0	0	0	0	0	0	0	0	0	0	0	0	0	0	0	0	0	0	0	0	0	0
MIR-3	0	0	0	0	0	0	0	0	0	0	0	0	0	0	0	0	0	0	0	0	0	0	0	0	0	0	0	0	0	0	0	0	0	0	0	0	0	0	0	0	0	0	0	0	0	0	0	0	0
MIR-6	0	0	0	0	0	0	0	0	0	0	0	0	0	0	0	0	0	0	0	0	0	0	0	0	0	0	0	0	0	0	0	0	0	0	0	0	0	0	0	0	0	0	0	0	0	0	0	0	0
MIR-8	0	0	0	0	0	0	0	0	0	0	0	0	0	0	0	0	0	0	0	0	0	0	0	0	0	0	0	0	0	0	0	0	0	0	0	0	0	0	0	0	0	0	0	0	0	0	0	0	0
MOX-1	0	0	0	0	0	0	0	0	0	0	0	0	0	0	0	0	0	0	0	0	0	0	0	0	0	0	0	0	0	0	0	0	0	30.2	0	0	0	0	0	0	0	0	17.6	0	18.6	0	0	0	0
MOX-2	0	0	0	0	0	0	0	0	0	0	0	0	0	0	0	0	0	0	0	0	0	0	0	0	0	0	0	24.6	0	0	0	0	148.299	60.4	0	0	40.4	0	0	0	17.1	0	0	0	0	0	52.5	0	0
MOX-3	0	0	0	0	0	0	0	0	0	0	0	0	0	0	0	0	0	0	0	0	0	0	0	0	0	0	0	0	0	0	0	0	37.1	0	43.1	0	0	0	0	0	0	0	70.3	0	18.6	0	0	19.5	0
MOX-4	0	0	0	0	0	0	0	0	0	0	0	0	0	0	0	0	0	0	0	0	0	0	0	0	0	0	0	0	0	23.7	0	0	37.1	0	0	0	40.4	0	0	0	0	0	0	0	0	0	0	0	0
MOX-5	0	0	0	0	0	0	0	0	0	0	0	0	0	0	0	0	0	0	0	0	0	0	0	0	0	0	0	0	0	47.3	27.2	0	18.5	0	0	0	40.3	0	0	0	0	0	35	0	0	0	0	0	0
MOX-6	0	0	0	0	0	0	0	0	25.6	0	0	0	0	0	0	0	0	0	0	0	0	0	0	0	0	0	0	0	0	0	0	0	0	0	0	0	0	0	0	0	51.2	0	0	0	0	0	0	0	79.4
MOX-7	0	0	0	0	0	0	0	0	0	0	0	48.5	40.2	0	0	0	0	0	0	0	0	0	0	34.1	0	0	0	0	0	0	27.2	0	0	0	0	0	0	0	0	0	34.1	0	0	0	18.5	0	0	0	0
NPS-1	294.857	0	99.1	0	0	0	30.5	57.3	0	63.1	0	0	0	194.76	0	0	0	0	0	0	0	257.412	227.715	451.892	56.3	0	0	72.3	167.907	104.6	199.98	0	27.2	0	0	0	0	0	0	0	0	0	0	48.7	27.3	0	128.639	114.851	0
OCH-4	0	0	0	0	0	0	0	0	0	0	0	0	0	0	0	0	0	0	0	0	0	0	0	0	0	0	0	0	0	0	0	0	0	0	0	0	0	0	0	0	0	0	0	0	0	0	0	0	0
OCH-5	0	0	0	0	0	0	0	0	0	0	0	0	0	0	0	0	0	0	0	0	0	0	0	0	0	0	0	0	0	0	0	0	0	0	0	0	0	0	0	0	0	0	0	0	0	0	0	0	0
OCH-8	0	0	0	0	0	0	0	0	0	0	0	0	0	0	0	0	0	0	0	0	0	0	0	0	0	0	0	0	0	0	26.7	0	0	0	0	0	0	0	0	0	0	0	0	0	0	0	0	0	0
OKP-A	0	0	0	0	0	0	0	0	0	0	0	0	0	0	0	0	0	0	0	0	0	0	0	0	0	0	0	0	0	0	0	0	0	0	0	0	0	0	0	0	0	0	0	0	0	0	0	0	0
OKP-B	0	0	0	0	0	0	0	0	0	0	41.7	0	0	59	0	0	0	0	0	34.3	26.4	0	0	0	0	0	0	0	0	0	0	0	0	0	0	0	0	0	0	0	0	0	0	0	0	0	0	0	0
OXA-1	0	0	0	67.9	0	0	0	0	0	0	0	0	0	0	0	0	0	75	0	0	0	113.244	0	122.057	0	0	0	95.4	162.773	0	249.051	0	883.758	0	0	34.5	145.475	0	0	0	93.3	0	60.6	62.3	36	0	34	0	360.338
OXA-10	51.7	0	0	0	0	0	221.839	114.384	0	0	0	75.3	186.788	129.494	0	0	157.788	59.8	203.106	116.117	0	85.4	44.5	677.832	403.795	125.974	56.2	76.1	88.2	252.908	537.278	180.554	756.877	225.274	99.7	94.5	304.073	0	0	0	48.2	0	342.206	250.642	475.991	0	51.2	30.1	182.177
OXA-101	0	0	0	50.3	0	0	0	0	0	0	0	0	0	0	0	0	0	0	0	0	0	41.9	0	0	0	0	0	35.3	0	0	0	0	0	0	0	0	0	0	0	0	0	0	0	0	0	0	0	0	0
OXA-118	48	0	48.4	0	62	0	59.5	56.1	73.8	0	268.987	0	57.9	317.279	159.71	0	50.1	166.63	38.9	36.9	85.2	125.803	44.5	98.2	0	58.5	0	105.949	328.24	272.642	78.2	0	266.213	43.4	0	121.464	29	0	0	0	0	0	0	23.8	133.456	0	25.1	56.1	114.291
OXA-119	0	83.4	96.9	0	62	0	0	56.1	0	246.858	941.454	0	57.9	698.013	212.947	54.4	100.199	55.5	0	221.211	85.2	419.343	356.125	343.544	165.046	58.5	0	353.165	246.18	477.124	117.281	0	319.456	43.4	0	30.4	86.9	69.1	0	26.5	0	0	176.574	95.3	80.1	0	0	28.1	85.7
OXA-12	193.593	251.976	0	50.7	0	674.892	179.947	112.953	148.697	62.2	0	493.01	466.653	511.492	375.48	328.891	50.5	111.929	313.507	74.3	85.9	591.528	313.97	49.4	55.4	0	105.216	284.672	82.7	480.738	39.4	295.623	455.991	43.7	280.72	122.384	116.787	0	45	80.2	173.209	39.9	50.8	216.027	215.147	184.422	202.703	84.8	575.782
OXA-129	143.563	332.194	0	100.225	0	55.6	118.617	279.209	147.026	122.966	89.3	139.277	173.029	252.872	318.224	325.195	149.736	276.677	38.7	404.034	141.521	459.55	221.744	440.045	876.947	524.421	364.117	70.4	367.887	339.526	38.9	0	636.518	216.026	0	30.3	202.08	0	0	0	24.5	0	150.782	0	478.642	0	100.213	0	341.588
OXA-13	0	0	0	0	0	0	59.5	0	0	0	0	0	0	0	0	0	0	0	0	0	0	0	0	98.2	55	0	0	0	0	34.1	0	0	106.485	0	0	0	0	0	22.3	0	0	0	50.4	0	106.765	0	75.4	28.1	114.291
OXA-134	0	0	0	0	0	0	0	0	0	0	0	0	0	0	0	0	0	0	0	0	0	0	0	0	0	0	0	0	0	0	0	0	0	0	30.2	0	0	0	0	0	0	0	0	0	52	0	0	0	0
OXA-139	0	0	0	0	0	0	0	0	0	0	0	0	0	0	0	0	0	0	0	0	0	0	0	0	0	0	0	0	0	0	0	0	25.8	0	0	0	0	0	0	0	23.8	0	0	0	0	0	0	0	0
OXA-141	0	0	46.9	0	0	0	0	54.2	0	0	0	0	0	0	0	0	0	0	0	0	27.5	0	43.1	142.415	0	0	0	0	39.7	0	0	0	25.8	0	0	0	0	0	0	0	0	0	0	0	0	0	0	0	0
OXA-142	0	0	0	0	0	0	0	0	0	0	0	0	0	63.5	0	0	0	0	0	0	0	0	0	0	55	0	0	0	0	0	0	83.8	79.9	0	0	0	29	0	0	0	0	0	0	23.8	0	0	0	0	28.6
OXA-145	0	0	0	0	0	0	0	0	0	0	0	0	0	0	0	0	0	0	0	0	0	0	0	0	0	0	0	0	0	0	0	0	0	0	0	0	0	0	0	0	0	0	0	0	0	0	0	0	0
OXA-147	0	166.721	0	50.3	0	55.8	29.8	56.1	0	0	0	0	57.9	63.5	0	163.209	150.298	55.5	38.9	73.7	85.2	293.54	44.5	147.233	110.031	116.976	104.425	0	41	102.241	78.2	0	186.349	0	0	0	58	0	0	0	0	0	176.574	23.8	133.456	0	0	0	228.581
OXA-148	0	0	0	0	0	0	0	0	0	0	0	0	0	0	0	0	0	0	0	0	0	0	0	0	0	0	0	0	0	0	0	0	0	0	0	0	0	0	0	0	0	0	0	0	25.9	0	0	0	0
OXA-15	0	0	0	0	0	0	0	0	0	0	0	0	56	0	0	0	0	53.7	0	0	0	40.6	0	0	0	0	0	0	79.4	0	0	0	51.5	0	0	0	28	0	0	0	0	0	0	0	51.6	0	0	0	0
OXA-162	0	0	0	0	0	0	0	0	0	0	0	0	0	0	0	0	0	0	0	0	0	0	0	0	0	0	0	0	0	0	0	0	0	0	0	0	0	0	0	0	0	0	0	0	0	0	0	0	0
OXA-163	0	0	0	0	0	0	0	0	0	0	0	0	0	0	0	0	0	0	0	0	0	0	0	0	0	0	0	0	0	0	0	0	0	0	0	0	0	0	0	0	0	0	0	0	0	0	25.6	0	0
OXA-164	0	0	0	0	0	0	0	0	0	0	0	0	0	0	0	0	0	0	0	35	0	0	0	0	0	0	0	67.1	0	0	0	0	25.3	0	0	0	0	0	21.2	0	0	0	0	22.6	25.4	0	0	53.3	0
OXA-167	0	0	0	0	0	0	0	0	0	0	0	0	0	0	0	0	0	0	0	0	0	0	0	0	0	0	0	0	0	0	0	0	0	0	0	0	0	0	0	0	0	0	0	0	0	0	0	0	0
OXA-17	0	0	0	0	0	0	0	0	0	0	0	0	0	0	0	0	0	0	0	0	0	83.9	0	98.2	0	0	0	0	41	0	39.1	0	26.6	0	0	0	0	0	0	0	0	0	0	0	0	0	0	0	0
OXA-171	0	0	0	0	0	0	0	0	0	0	0	0	0	0	0	0	0	0	0	0	0	0	0	0	0	0	0	0	0	0	0	0	0	0	0	0	0	0	0	0	0	0	0	0	104.027	0	0	0	0
OXA-172	0	0	0	0	0	0	0	0	0	0	0	0	0	0	0	0	0	0	0	0	0	0	0	0	0	0	0	0	0	0	0	0	0	0	0	0	0	33.6	0	0	0	0	0	0	0	0	0	0	0
OXA-176	0	0	0	0	0	0	0	0	0	0	0	0	0	0	0	0	0	0	0	0	0	0	0	0	0	0	0	0	0	0	0	0	25.8	0	0	0	0	0	0	0	0	0	0	0	0	0	0	0	0
OXA-179	0	0	0	0	0	0	0	0	0	0	0	0	0	0	0	0	0	0	0	0	0	0	0	0	0	0	0	0	0	0	0	0	25.8	0	0	0	0	0	0	0	0	0	0	0	0	0	0	0	0
OXA-18	0	0	0	0	0	0	0	0	0	0	0	0	0	0	0	0	0	0	0	0	0	0	0	0	106.43	0	0	0	0	0	0	0	0	0	0	0	0	0	0	0	0	0	24.4	0	0	0	0	0	0
OXA-181	0	0	0	0	0	0	0	0	0	0	0	0	0	0	0	0	0	0	0	0	0	0	0	0	0	0	0	0	0	0	0	0	0	0	0	0	0	0	0	0	0	0	50.6	0	0	0	0	0	0
OXA-183	0	0	0	0	0	0	0	56.1	0	0	0	0	0	0	0	0	0	0	0	0	0	41.9	0	0	0	58.5	52.2	0	0	0	0	0	26.6	0	0	0	58	0	22.3	0	0	0	0	0	80.1	0	50.3	28.1	0
OXA-19	0	0	0	0	0	0	0	0	0	0	0	0	0	0	0	0	0	0	0	0	0	0	0	0	0	0	0	0	0	0	0	0	0	0	0	0	0	0	0	0	0	0	0	0	0	0	0	0	28.6
OXA-192	0	0	0	0	0	0	0	0	0	0	0	0	0	0	0	0	0	0	0	0	0	82.9	0	0	0	0	0	0	0	0	0	0	0	0	0	0	0	0	0	0	0	0	0	0	0	0	0	0	0
OXA-2	0	104.594	0	63.1	77.8	70	112.042	210.987	92.6	59.7	142.978	87.7	217.918	238.857	133.594	136.521	188.582	123.417	184.023	46.3	249.532	894.466	335.127	431.05	483.2	220.158	131.023	132.937	51.5	470.372	147.155	105.181	334.022	0	38.8	67.5	72.7	0	0	66.6	30.8	24.9	126.6	29.9	334.899	0	189.317	35.2	179.253
OXA-20	240.172	166.721	48.4	50.3	0	223.273	119.063	112.104	110.684	0	1075.95	69.9	0	126.912	159.71	54.4	0	111.087	77.8	147.474	56.8	503.212	311.609	392.622	55	0	208.849	282.532	492.359	272.642	351.844	0	798.639	173.47	123.826	60.7	318.749	0	22.3	53.1	24.6	0	252.248	71.5	613.898	52.3	25.1	28.1	285.727
OXA-205	144.103	83.4	0	0	0	0	119.063	280.259	73.8	0	0	0	115.786	126.912	159.71	54.4	150.298	55.5	77.8	0	28.4	377.409	222.578	343.544	220.061	116.976	313.274	282.532	328.24	136.321	117.281	0	851.882	173.47	123.826	0	260.794	0	0	0	0	0	50.4	142.935	213.53	0	75.4	0	228.581
OXA-207	0	0	0	0	0	0	0	0	0	0	0	0	0	0	0	0	0	0	0	0	0	0	0	0	0	0	0	0	0	0	0	0	0	0	0	0	0	0	0	0	23.8	0	0	0	0	0	0	0	0
OXA-209	2145.07	809.268	47	341.827	571.562	0	144.483	54.4	35.8	239.65	0	67.9	281.014	369.618	206.73	105.629	97.3	431.374	151.032	501.088	661.948	203.55	259.295	190.579	427.272	170.341	405.502	719.992	677.144	397.023	379.524	325.525	103.376	252.608	180.316	501.148	647.015	234.93	1625.79	1648.54	0	2173.12	391.813	346.905	181.383	431.536	439.437	217.966	665.722
OXA-21	46.5	0	0	0	30	107.983	28.8	0	71.4	0	0	67.6	0	122.758	154.483	0	48.5	0	0	35.7	55	40.6	129.176	94.9	0	113.148	101.007	0	0	0	0	0	128.75	0	0	0	140.144	0	0	0	23.8	38.3	0	0	25.8	25.3	48.6	54.3	55.3
OXA-210	0	0	0	0	0	0	0	0	0	0	0	0	0	0	0	0	0	0	37.6	0	27.5	0	0	0	0	0	0	0	0	0	0	0	0	0	0	0	0	0	0	0	0	0	0	0	0	0	0	0	0
OXA-211	93.3	0	0	0	0	0	0	0	0	0	0	0	0	0	0	0	0	0	0	0	27.6	0	43.2	238.224	0	0	0	68.6	119.496	297.767	151.81	0	232.596	42.1	0	0	0	67.1	21.7	0	71.5	96.2	122.442	23.1	1813.83	0	0	0	277.384
OXA-212	46.6	0	0	0	0	0	0	0	0	0	0	0	0	0	0	0	0	0	0	0	27.6	0	0	190.579	0	0	0	34.3	39.8	430.108	113.857	81.4	361.817	0	0	29.5	0	67.1	0	0	47.7	0	73.5	23.1	1373.33	0	0	0	221.907
OXA-219	0	0	0	0	0	0	0	0	0	0	0	0	0	0	0	0	0	0	0	0	0	0	0	0	0	0	0	0	0	0	0	0	25.8	0	0	0	0	0	0	0	0	0	0	0	0	0	0	0	0
OXA-22	0	0	0	0	0	0	0	0	0	0	0	0	0	0	0	0	0	0	0	0	0	0	0	0	0	0	0	0	0	0	0	0	0	0	0	0	0	33.6	0	51.5	0	5442.41	0	0	0	0	0	0	0
OXA-225	0	0	0	0	0	0	0	0	0	0	0	0	0	0	0	0	0	0	0	0	0	0	0	0	0	0	0	0	0	0	0	0	0	0	0	0	0	0	0	0	0	0	0	0	26	0	0	0	0
OXA-226	92.9	0	0	0	59.9	107.983	0	54.2	0	59.7	390.275	0	56	184.137	0	52.6	48.5	0	37.6	0	27.5	365.057	258.352	0	106.43	0	0	34.2	0	65.9	0	0	0	0	0	0	0	0	0	0	0	19.2	24.4	0	25.8	0	24.3	27.1	0
OXA-228	0	0	0	0	0	0	0	0	0	0	0	0	0	0	0	0	0	0	0	0	0	0	0	0	0	0	0	0	0	0	37.7	0	0	0	0	0	0	0	0	0	0	0	0	0	77.2	0	0	0	0
OXA-229	0	0	0	0	0	0	0	0	0	0	0	0	0	0	0	0	0	0	0	0	0	0	0	0	0	0	0	0	0	0	0	0	0	0	0	0	0	0	0	0	0	0	0	0	0	0	0	0	0
OXA-230	0	0	0	0	0	0	0	0	0	0	0	0	0	0	0	0	0	0	0	0	0	0	0	0	0	0	0	0	0	0	0	0	0	0	0	0	0	0	0	0	0	0	0	0	0	0	0	0	0
OXA-236	0	0	0	0	0	0	0	0	0	0	0	0	0	0	0	0	0	0	0	0	0	121.245	0	0	0	0	0	0	0	0	0	0	0	0	0	0	0	0	0	0	0	0	0	0	0	0	0	0	0
OXA-239	0	0	0	0	0	0	0	0	0	0	0	0	0	0	0	0	0	0	0	0	0	0	0	0	0	0	0	0	0	0	0	0	0	0	0	0	0	0	0	0	0	0	0	0	0	0	0	0	0
OXA-247	0	0	0	0	0	0	0	0	0	0	0	0	0	0	0	0	0	0	0	0	0	0	0	0	0	0	0	0	0	0	0	0	0	0	0	30.9	0	0	0	0	0	0	0	0	0	0	0	28.6	29.1
OXA-251	48	0	0	0	0	0	29.8	0	0	0	0	0	57.9	0	0	0	0	0	0	0	28.4	0	0	0	0	0	0	0	0	34.1	0	0	0	0	0	0	0	0	0	0	0	0	0	0	0	0	0	0	0
OXA-257	0	0	0	0	0	0	0	0	0	0	0	0	0	0	0	0	0	0	0	0	0	0	0	0	0	0	0	0	0	0	0	0	25.7	0	0	0	0	0	0	0	0	0	0	0	180.069	0	0	0	0
OXA-278	0	0	0	0	0	0	0	0	0	0	0	0	0	0	0	0	0	0	0	0	0	0	0	0	0	0	0	0	0	0	0	0	25.7	0	0	0	0	0	0	0	0	0	0	0	0	0	0	0	0
OXA-28	0	0	0	0	0	0	0	0	0	0	0	0	0	0	0	54.4	50.1	0	0	0	0	0	0	49.1	55	0	0	35.3	0	34.1	0	0	0	0	0	0	0	0	0	0	0	0	0	0	26.7	0	0	0	0
OXA-29	0	0	0	0	0	0	0	56.1	36.9	246.858	0	69.9	0	0	0	0	0	0	0	0	0	0	0	0	110.031	0	0	0	41	68.2	0	167.658	53.2	0	0	0	0	0	0	0	0	0	50.4	0	53.4	0	0	0	0
OXA-3	46.5	0	46.9	0	0	54	28.8	0	35.7	0	1777.92	0	0	245.516	102.989	0	48.5	0	37.6	0	27.5	81.1	43.1	142.415	53.2	56.6	0	0	0	98.9	0	40.5	51.5	0	0	0	28	0	0	51.3	0	0	0	0	51.6	0	24.3	0	0
OXA-309	0	0	0	0	0	0	0	0	0	0	0	0	0	0	0	0	0	0	0	0	0	0	0	95.3	0	56.8	0	34.3	0	165.426	38	0	129.22	0	90.2	0	0	33.6	0	0	47.7	0	0	0	777.357	0	0	0	194.169
OXA-32	0	0	0	0	0	0	0	0	0	0	0	0	0	0	0	0	0	0	0	0	0	0	0	0	0	0	0	0	0	0	0	0	0	0	0	0	0	0	0	0	0	0	0	0	25.8	0	0	0	0
OXA-322	0	0	0	0	0	0	0	0	0	0	0	0	0	0	0	0	0	0	0	0	0	0	0	0	0	0	0	0	0	0	0	0	0	0	0	0	0	0	0	0	0	0	0	0	0	0	0	0	0
OXA-325	0	0	0	0	0	0	0	0	0	0	0	0	0	0	0	0	0	0	0	0	0	0	0	0	0	0	0	0	0	0	0	0	0	0	0	0	0	0	0	0	0	0	0	0	0	0	0	0	0
OXA-326	0	0	0	0	0	0	0	0	0	0	0	0	0	0	0	0	0	0	0	0	0	0	0	0	0	0	0	0	0	0	0	0	0	0	0	0	0	0	0	0	0	0	0	0	0	0	0	0	0
OXA-327	0	0	0	0	0	0	0	0	0	0	0	0	0	0	0	0	0	0	0	0	0	0	0	0	0	0	0	0	0	0	0	0	0	0	0	0	0	0	0	0	0	0	0	0	0	0	0	0	0
OXA-329	0	0	0	0	0	0	0	0	0	0	0	0	0	0	0	0	0	0	0	0	0	0	0	0	0	0	0	0	0	0	0	0	0	0	0	0	0	0	0	0	0	0	0	0	0	0	0	0	0
OXA-330	0	0	0	0	0	0	0	0	0	0	0	0	0	0	0	0	0	0	0	0	0	0	0	0	0	0	0	0	0	0	0	0	0	0	0	0	0	0	0	0	0	0	0	0	0	0	0	0	0
OXA-331	0	0	0	0	0	0	0	0	0	0	0	0	0	0	0	0	0	0	0	0	0	0	0	0	0	0	0	0	0	0	0	0	0	0	0	0	0	0	0	0	0	0	0	0	0	0	0	0	0
OXA-332	0	0	0	0	0	0	0	0	0	0	0	0	0	0	0	0	0	0	0	0	0	0	0	0	0	0	0	0	0	0	0	0	0	0	0	0	0	0	0	0	0	0	0	0	0	0	0	0	0
OXA-333	0	0	0	0	0	0	0	0	0	0	0	0	0	0	51.7	0	0	0	0	0	55.2	0	43.2	190.579	0	0	0	102.856	0	198.511	113.857	81.4	129.22	0	0	0	28.1	201.369	0	0	95.4	38.5	0	23.1	2409.81	0	0	0	110.954
OXA-334	0	0	0	0	0	0	0	0	0	0	0	0	0	0	0	0	0	0	0	0	0	40.7	0	47.6	0	0	0	68.6	0	33.1	38	40.7	129.22	0	30.1	0	28.1	67.1	21.7	0	23.8	0	0	0	1010.56	0	0	0	83.2
OXA-335	0	0	0	0	0	0	0	0	0	0	0	0	0	0	0	0	0	0	0	0	0	81.7	0	0	0	0	0	0	0	0	0	40.8	0	42.3	30.2	0	0	0	0	0	0	0	0	0	78	0	0	0	0
OXA-34	49.7	0	0	52.1	0	0	92.4	0	76.4	0	139.203	144.697	0	65.7	0	56.3	51.9	0	80.5	38.2	29.4	86.8	92.1	101.593	170.826	0	0	109.66	42.5	70.5	40.5	0	27.6	0	0	0	0	0	0	0	0	0	0	0	55.3	0	26	29	59.1
OXA-348	0	0	0	0	0	0	0	0	0	0	0	0	0	0	0	0	0	0	0	0	0	0	0	0	0	0	0	0	0	0	0	0	0	0	0	0	0	0	0	0	0	0	0	0	0	0	0	0	0
OXA-349	0	0	0	0	0	0	0	0	0	0	0	0	0	0	0	0	0	0	0	0	0	0	0	0	0	0	0	0	0	0	0	0	0	0	0	0	0	0	0	0	0	0	0	0	0	0	0	0	0
OXA-35	0	0	0	0	0	0	0	0	0	0	0	0	0	0	0	0	0	0	0	0	0	0	0	0	0	0	0	0	0	0	0	0	0	0	0	0	0	0	0	0	0	0	0	0	0	0	0	0	0
OXA-350	0	0	0	0	0	0	0	0	0	0	0	0	0	0	0	0	0	0	0	0	0	0	0	0	0	0	0	0	0	33.2	0	0	0	0	0	0	0	0	0	0	0	0	0	0	0	0	0	0	0
OXA-351	0	0	0	0	0	0	0	0	0	0	0	0	0	0	0	0	0	0	0	0	0	0	0	0	0	0	0	0	0	0	0	0	0	0	0	0	0	0	0	0	0	0	0	0	0	0	0	0	0
OXA-353	0	0	0	0	0	0	0	0	0	0	0	0	0	0	0	0	0	0	0	0	0	0	0	0	0	0	0	34.4	0	0	0	0	0	0	0	0	0	0	0	0	0	0	0	0	0	0	0	0	0
OXA-354	0	0	0	0	0	0	0	0	0	0	0	0	0	0	0	0	0	0	0	0	0	0	0	0	0	0	0	0	0	0	0	0	0	0	0	0	0	0	0	0	0	0	0	0	0	0	0	0	0
OXA-357	0	0	0	0	0	0	0	0	0	0	0	0	0	0	0	0	0	0	0	0	0	0	0	0	0	0	0	0	0	0	0	0	0	0	0	0	0	0	0	0	0	0	0	0	0	0	0	0	0
OXA-358	0	0	0	0	0	0	0	0	0	0	0	0	0	0	0	0	0	0	0	0	0	0	0	0	0	0	0	0	0	0	0	0	0	0	0	0	0	0	0	0	0	0	0	0	0	0	0	0	0
OXA-359	0	0	0	0	0	0	0	0	0	0	0	0	0	0	0	0	0	0	0	0	0	0	0	0	0	0	0	0	0	0	0	0	0	0	0	0	0	0	0	0	0	0	0	0	0	0	0	0	0
OXA-36	0	0	0	0	0	0	0	60.6	0	0	48.5	0	0	68.6	57.6	0	0	60.1	0	0	30.7	45.3	0	265.339	0	0	0	0	88.7	0	0	0	28.8	0	0	0	0	0	0	0	26.6	0	27.3	0	0	0	27.2	0	0
OXA-360	0	0	0	0	0	0	0	54	0	0	0	0	0	0	0	0	0	0	0	0	0	0	0	0	0	0	0	0	0	0	0	0	0	0	0	0	0	0	0	0	0	0	0	0	0	0	0	0	0
OXA-361	0	0	0	0	0	0	0	0	0	0	0	0	0	0	0	0	0	0	0	0	0	0	0	0	0	0	0	68.1	0	0	0	0	0	41.8	0	0	0	0	0	0	0	0	0	0	0	0	0	0	0
OXA-37	48	0	0	50.3	0	0	0	56.1	73.8	0	268.987	0	57.9	0	53.2	0	0	0	0	73.7	0	125.803	44.5	245.388	0	0	0	0	0	0	195.469	0	239.592	0	31	0	58	0	0	0	0	0	100.899	23.8	133.456	26.1	25.1	0	28.6
OXA-385	0	0	0	0	0	0	0	0	0	0	0	0	0	0	0	0	0	0	0	0	0	0	0	0	0	0	0	0	0	0	0	0	25.8	0	0	0	0	0	0	0	0	0	0	0	0	0	0	0	0
OXA-4	0	0	0	48.5	0	0	0	0	0	0	0	0	55.8	0	0	0	0	0	0	0	0	0	0	0	0	0	0	0	0	0	75.4	0	102.627	0	0	0	27.9	0	0	0	0	0	0	0	51.4	0	24.2	0	0
OXA-46	48	0	0	150.903	0	55.8	0	0	0	0	44.8	0	0	0	0	0	0	0	0	36.9	0	41.9	0	49.1	0	58.5	52.2	0	82.1	0	0	0	53.2	0	0	0	0	0	44.7	0	0	0	0	47.6	106.765	0	0	0	0
OXA-47	0	0	0	0	0	0	0	0	0	0	0	0	0	0	0	0	0	53.5	0	0	0	40.4	0	141.899	0	0	0	0	118.63	0	0	0	51.3	0	0	29.3	83.8	0	0	0	23.7	0	0	0	25.7	0	48.5	0	27.5
OXA-48	0	0	0	0	0	0	0	0	0	0	0	0	0	0	0	0	0	0	0	0	0	0	0	0	0	0	0	0	0	0	0	0	0	0	0	0	0	0	0	0	0	0	0	0	0	0	0	0	0
OXA-5	143.563	0	0	0	0	55.6	266.887	335.051	220.54	61.5	0	139.277	173.029	63.2	53	270.996	199.647	221.342	154.992	220.382	198.13	584.881	221.744	146.682	1425.04	407.883	624.2	70.4	245.258	67.9	0	41.8	291.738	43.2	246.725	0	230.949	0	0	0	0	0	175.912	47.5	319.095	0	75.2	55.9	170.794
OXA-50	0	0	49.2	0	0	0	30.2	0	74.9	0	0	71	0	0	0	0	0	112.783	0	37.4	0	0	0	0	0	0	0	35.9	0	0	0	0	0	0	0	0	0	0	0	0	0	20.1	0	0	0	26.5	0	28.5	0
OXA-53	46.5	0	0	0	0	0	86.4	54.2	35.7	0	86.7	67.6	56	0	51.5	105.245	0	0	75.2	0	0	40.6	86.1	0	53.2	56.6	50.5	34.2	79.4	0	37.8	0	77.3	0	0	0	0	0	0	0	0	0	24.4	0	25.8	0	24.3	27.1	0
OXA-54	0	0	0	0	0	0	0	0	0	0	0	0	0	0	0	0	0	0	0	0	0	0	0	0	0	0	0	0	0	0	0	0	0	0	0	30.5	0	0	22.4	53.3	0	0	50.6	0	0	0	25.2	0	114.722
OXA-56	0	0	0	0	0	0	0	0	0	0	0	0	0	0	0	0	0	0	0	73.7	0	0	0	0	55	58.5	0	0	0	0	0	0	0	0	0	0	0	0	0	0	0	0	0	0	53.4	0	0	0	0
OXA-58	0	0	0	0	32.7	0	0	0	0	0	0	0	0	0	0	0	0	0	0	0	0	0	0	46.6	0	0	0	149.114	0	71.9	37.1	0	78.7	0	0	0	61.2	0	23.6	0	0	0	53.3	22.6	428.246	0	0	53.3	0
OXA-60	0	0	0	0	0	0	0	0	72.4	0	0	0	0	0	0	0	0	0	0	0	0	0	0	0	0	0	0	0	0	0	0	0	0	0	0	0	0	0	0	0	0	4647.12	0	0	0	0	0	0	0
OXA-62	0	0	0	0	0	0	0	0	0	0	0	0	0	0	0	0	0	0	0	0	0	0	0	0	0	0	0	0	0	0	0	0	0	0	0	0	0	0	0	0	0	0	0	0	0	0	0	0	0
OXA-7	0	0	0	0	0	0	0	0	0	0	0	0	0	0	0	0	0	0	0	0	0	0	0	0	0	0	0	0	0	0	0	0	0	0	0	0	0	0	0	0	0	0	0	0	26.7	0	0	0	0
OXA-72	0	0	0	0	0	0	0	0	0	0	0	0	0	0	0	0	0	0	0	0	0	0	0	0	0	0	0	0	0	0	0	0	0	0	0	0	0	0	0	0	0	0	0	0	0	0	0	0	0
OXA-74	0	0	0	0	0	0	0	0	0	0	0	0	0	0	0	0	0	0	0	0	0	0	0	0	0	0	0	0	0	0	0	0	0	0	0	0	0	0	0	0	0	0	0	0	0	0	0	0	0
OXA-9	0	0	0	0	0	0	0	111.106	0	0	0	0	0	64.2	0	0	0	0	0	0	0	839.983	311.549	0	0	0	0	70	564.313	67.6	311.556	0	923.999	0	0	30.7	893.579	137.053	22.6	0	0	0	151.027	45.4	504.403	0	75.3	0	57.8
OXA-96	0	0	0	0	0	0	0	0	0	0	0	0	0	0	0	0	0	0	0	0	0	0	0	46.6	0	0	0	0	0	0	0	0	0	0	0	0	55.1	0	0	0	0	0	0	0	50.7	0	0	0	0
OXA-97	0	0	0	0	0	0	0	0	0	0	0	0	0	0	0	0	0	0	0	0	0	0	0	0	0	0	0	0	0	32.4	0	0	0	0	0	0	0	0	0	0	0	0	0	0	0	0	0	0	0
OXY-1	0	0	0	0	0	0	0	0	0	0	0	0	0	0	0	0	0	0	0	0	0	0	0	0	0	0	0	0	0	0	0	0	0	0	0	0	0	0	0	0	0	0	0	0	0	0	0	0	0
OXY-2	0	0	0	0	0	0	0	0	0	0	0	0	0	0	0	0	0	0	0	0	0	0	0	0	0	0	0	0	0	0	0	0	0	0	0	0	0	0	0	0	0	0	0	0	0	0	23.1	0	0
OXY-3	0	0	0	0	0	0	0	0	0	0	0	0	0	0	0	0	46.3	0	0	0	0	0	0	0	0	0	0	0	0	0	0	0	0	0	0	0	0	0	0	0	0	0	0	0	0	0	0	0	0
OXY-5	0	0	0	0	0	0	0	0	0	0	0	0	0	0	0	0	0	0	0	0	0	0	0	0	0	0	0	0	0	0	0	0	0	0	0	0	0	0	0	0	0	0	0	0	0	0	0	0	0
PBP-1A	0	0	14.9	0	0	0	0	0	11.4	0	0	0	0	0	0	40.3	15.4	0	0	0	0	41.3	0	108.94	0	0	0	32.5	0	0	0	0	29.5	0	0	0	53.6	21.3	64.7	78.5	216.509	0	0	0	0	16.1	0	0	0
PBP-1B	0	0	0	0	0	0	0	0	12	0	0	0	0	0	0	0	0	0	0	0	0	0	0	0	0	0	0	0	0	0	38	0	17.3	30.4	0	0	0	0	58.5	0	143.22	0	0	7.72	0	0	16.9	29.5	30
PBP-2X	0	0	0	0	0	0	0	0	0	0	0	0	0	0	0	0	0	19.7	0	0	0	0	15.8	0	0	0	0	0	0	0	0	0	0	0	0	0	0	0	47.5	9.41	26.1	0	0	0	0	0	0	0	0
PDC-8	0	0	0	0	0	0	0	0	0	0	0	0	0	0	0	0	0	0	0	0	0	0	0	0	0	0	0	0	0	0	0	0	0	0	0	0	0	0	0	0	0	0	0	0	0	0	0	0	0
PDC-9	0	0	0	0	0	0	0	0	0	0	0	0	0	0	0	0	0	0	0	0	0	0	0	0	0	0	0	0	0	0	0	0	0	0	0	0	0	0	0	0	0	0	0	0	0	0	0	0	0
PER-1	0	0	0	0	0	0	0	0	0	0	0	0	0	0	0	0	0	0	0	0	0	0	0	0	0	0	0	0	0	0	0	72.4	69	0	0	26.2	25	0	0	0	0	0	0	20.6	0	22.6	0	48.5	0
PER-2	0	0	0	0	0	0	0	0	0	0	0	0	0	0	0	0	0	0	0	0	0	0	0	0	0	0	0	0	0	29.4	0	72.4	23	0	0	0	0	0	0	0	0	0	0	41.1	0	45.2	43.4	24.2	0
PER-3	0	0	0	0	0	0	0	0	0	0	77.4	0	0	0	0	0	0	0	0	0	0	0	0	0	0	0	0	0	0	0	0	72.4	23	0	0	0	0	0	0	0	0	0	0	0	0	0	0	0	0
PER-4	0	0	0	0	0	0	0	0	0	0	0	0	0	0	0	0	0	0	0	0	0	0	0	0	0	0	0	0	0	0	0	72.4	0	0	0	0	0	0	0	0	0	0	0	0	0	0	0	24.2	0
PER-5	0	0	0	0	0	0	0	0	0	0	0	0	0	0	0	0	0	0	0	0	0	0	0	0	0	0	0	0	0	0	0	0	0	37.5	0	0	0	0	0	0	0	0	0	0	0	0	0	0	0
PER-6	0	72	41.8	0	0	0	0	0	0	0	116.153	0	0	0	0	0	0	0	0	0	0	0	0	0	0	0	0	30.5	0	0	0	36.2	0	0	0	0	0	0	0	0	0	34.2	21.8	61.7	0	22.6	21.7	48.5	0
PER-7	0	0	0	0	0	0	0	0	0	0	0	0	0	0	0	0	0	0	0	0	0	0	0	0	0	0	0	0	0	0	0	0	0	0	0	0	0	0	0	0	0	0	0	0	0	22.6	0	0	0
PSE-1	0	0	0	0	0	0	0	0	0	0	0	0	0	0	0	0	0	0	0	0	0	0	0	0	0	0	0	0	0	0	0	0	0	0	0	0	0	0	0	0	0	0	0	0	46.7	0	22	0	0
RTG-4	0	0	0	0	0	0	0	0	0	0	0	0	0	0	0	0	0	0	0	0	0	0	0	0	0	0	0	0	0	0	0	0	0	0	0	0	0	0	0	0	0	0	0	0	0	0	0	0	0
SHV	0	0	0	0	0	0	0	0	0	0	0	0	0	0	0	0	0	0	0	0	0	0	0	0	0	0	0	0	0	0	0	0	0	0	0	0	0	0	0	0	0	0	0	0	0	0	0	0	0
SHV-1	0	0	0	0	0	0	0	0	0	0	0	0	0	0	0	0	0	0	0	0	0	0	0	0	0	0	0	0	0	0	0	0	0	0	0	0	0	0	0	0	0	0	0	0	0	0	0	0	0
SHV-12	0	0	0	0	0	0	0	0	0	0	42.7	0	0	0	0	0	0	0	0	0	0	0	0	0	0	0	0	0	39.1	0	0	0	0	0	0	0	0	0	0	0	0	0	24	0	0	0	0	0	0
SHV-121	0	0	0	0	0	0	0	0	0	0	0	0	0	0	0	0	0	0	0	0	0	0	0	0	0	0	0	0	0	0	0	0	0	0	0	0	0	0	0	0	0	0	0	0	0	0	0	0	0
SHV-128	0	0	0	0	0	0	0	0	0	0	0	0	0	0	0	0	0	0	0	0	0	0	0	0	0	0	0	0	76.3	0	0	0	0	0	0	0	0	0	0	0	0	0	0	0	0	0	0	0	0
SHV-134	0	0	0	0	0	0	0	0	0	0	0	0	0	0	0	0	0	0	0	0	0	0	0	0	0	0	0	0	0	0	0	0	0	0	0	0	0	0	0	0	0	0	0	0	0	0	0	0	0
SHV-152	0	0	0	0	0	0	0	0	0	0	0	0	0	0	0	0	0	0	0	0	0	0	0	0	0	0	0	0	0	0	0	0	0	0	0	0	0	0	0	0	0	0	0	0	0	0	0	0	0
SHV-154	0	0	0	0	0	0	0	0	0	0	0	0	0	0	0	0	0	0	0	0	0	0	0	0	0	0	0	0	0	0	0	0	0	0	0	0	0	0	0	0	0	0	0	0	0	0	0	0	0
SHV-35	0	0	0	0	0	0	0	0	0	0	0	0	0	0	0	0	0	0	0	0	0	0	0	0	0	0	0	0	38.2	0	0	0	0	0	0	0	0	0	0	0	0	0	0	0	0	0	0	0	0
SHV-39	0	0	0	0	0	0	0	0	0	0	0	0	0	0	0	0	0	0	0	0	0	0	0	0	0	0	0	0	114.884	0	0	0	0	0	0	0	0	0	0	0	0	0	70.6	0	0	0	0	78.6	0
SHV-4	0	0	0	0	0	0	0	0	0	0	0	0	0	0	0	0	0	0	0	0	0	0	0	0	0	0	0	0	82.4	0	0	0	0	0	31.1	0	0	0	0	0	0	0	25.3	0	26.8	0	0	0	0
SHV-41	0	0	0	0	0	0	0	0	0	0	0	0	0	0	0	0	0	0	0	0	0	0	0	0	0	0	0	0	0	0	0	0	0	0	0	0	0	0	0	0	0	0	0	0	0	0	0	0	0
SHV-5	0	0	0	0	0	0	0	0	0	0	125.527	0	0	0	0	0	0	0	0	0	0	0	0	0	0	54.6	48.7	0	0	0	0	39.1	0	0	0	0	0	0	0	0	0	0	0	0	0	0	0	0	26.7
SHV-53	0	0	0	0	0	0	0	0	0	0	49.3	0	0	0	0	0	0	0	0	0	0	0	0	0	0	0	0	77.6	225.495	0	0	0	0	0	0	0	0	0	0	0	0	0	27.7	0	29.3	0	0	0	0
SHV-6	0	0	0	0	0	0	0	0	0	0	0	0	0	0	0	0	0	0	0	0	0	0	0	0	0	0	0	0	42	0	0	0	0	0	0	0	0	0	0	0	0	0	0	0	0	0	0	0	0
SHV-69	0	0	0	0	0	0	0	0	0	0	0	0	0	0	0	0	0	0	0	0	0	0	0	0	0	0	0	0	0	0	0	0	0	0	0	0	0	0	0	0	0	0	0	0	0	0	0	0	0
SIM-1	0	0	0	0	0	0	0	0	0	0	0	0	125.2	0	0	0	0	0	0	0	0	45.3	0	0	0	0	0	0	0	73.7	0	0	0	0	0	0	0	0	0	0	0	0	0	0	0	28.3	0	30.3	0
SMB-1	0	0	0	0	0	0	0	212.997	0	0	0	0	55	0	0	103.366	0	105.533	0	0	27	0	0	0	0	0	0	0	0	0	0	79.6	0	0	58.8	0	0	32.8	0	0	0	0	0	0	0	0	0	0	0
SRT-1	0	0	0	0	0	0	0	0	0	0	0	0	0	0	0	0	0	0	0	0	0	0	0	0	0	0	0	0	0	0	0	0	0	0	0	0	0	0	0	0	0	0	0	0	0	0	0	0	0
TEM-1	0	0	0	0	0	0	0	0	0	0	0	0	0	0	0	0	0	0	0	156.287	199.348	0	0	0	0	0	0	0	249.904	0	0	0	28.1	0	0	0	107.803	0	0	0	0	0	0	0	0	0	0	0	0
TEM-102	0	0	0	0	0	0	0	0	0	0	0	0	0	0	0	0	0	0	0	0	0	0	0	0	0	0	0	0	0	0	0	0	0	0	0	0	0	0	0	0	0	0	0	0	0	0	0	0	0
TEM-106	0	0	0	0	0	0	0	0	0	0	0	0	0	0	0	0	0	0	0	0	26.4	0	0	0	0	0	0	0	0	0	0	0	0	0	0	0	0	0	0	0	0	0	0	0	0	0	0	0	0
TEM-108	0	0	0	0	0	0	0	0	0	0	0	0	0	0	0	0	0	0	0	0	0	0	0	0	0	0	0	0	0	0	0	0	0	0	0	0	0	0	0	0	0	0	0	0	0	0	0	0	0
TEM-112	0	0	0	0	0	0	0	0	0	0	0	0	0	0	0	0	0	0	0	0	0	0	0	0	0	0	0	0	0	0	0	0	0	0	0	0	0	0	0	0	0	0	0	0	0	0	0	0	0
TEM-113	0	0	0	0	0	0	0	0	0	0	0	0	0	0	0	0	0	0	0	0	0	0	0	0	0	0	0	0	0	0	0	0	0	0	0	0	0	0	0	0	0	0	0	0	0	0	0	0	0
TEM-117	0	0	0	0	0	0	0	0	0	0	0	0	0	0	0	0	0	0	0	0	267.776	0	0	0	0	0	0	0	730.462	0	0	0	0	0	0	0	91	0	23.4	0	0	0	0	0	28	0	0	0	0
TEM-118	0	0	0	0	0	0	0	0	0	0	0	0	0	0	0	0	0	0	0	0	57.9	0	0	0	0	0	0	0	0	0	0	0	0	0	0	0	0	0	22.8	0	0	0	0	0	27.2	0	0	0	0
TEM-123	0	0	0	0	0	0	0	0	0	0	0	0	0	0	0	0	0	0	0	0	0	0	0	0	0	0	0	0	0	0	0	0	0	0	0	0	0	0	0	0	0	0	0	0	0	0	0	0	0
TEM-124	0	0	0	0	0	0	0	0	0	0	0	0	0	0	0	0	0	0	0	0	0	0	0	0	0	0	0	0	38.3	0	0	0	0	0	0	0	0	0	0	0	0	0	0	0	0	0	0	0	0
TEM-134	0	0	0	0	0	0	0	0	0	0	0	0	0	0	0	0	0	0	0	0	0	0	0	0	0	0	0	0	0	0	0	0	0	0	0	0	0	0	0	0	0	0	0	0	0	0	0	0	0
TEM-138	0	0	0	0	0	0	0	0	0	0	0	0	0	0	0	0	0	0	0	0	0	0	0	0	0	0	0	0	0	0	0	0	0	0	0	0	0	0	0	0	0	0	0	0	0	0	0	0	0
TEM-141	0	0	0	0	0	0	0	0	0	0	0	0	0	0	0	0	0	0	0	0	0	0	0	0	0	0	0	0	0	0	0	0	0	0	0	0	0	0	0	0	0	0	0	0	0	0	0	0	0
TEM-146	0	0	0	0	0	0	0	0	0	0	0	0	0	0	0	0	0	0	0	0	0	0	0	0	0	0	0	0	0	0	0	0	0	0	0	0	0	0	0	0	0	0	0	0	0	0	0	0	0
TEM-147	0	0	0	0	0	0	0	0	0	0	0	0	0	0	0	0	0	0	0	0	0	0	0	0	0	0	0	0	0	0	0	0	0	0	0	0	0	0	0	0	0	0	0	0	0	0	0	0	0
TEM-149	0	0	0	0	0	0	0	0	0	0	0	0	0	0	0	0	0	0	0	0	0	0	0	0	0	0	0	0	0	0	0	0	0	0	0	0	0	0	0	0	0	0	0	0	0	0	0	0	0
TEM-152	0	0	0	0	0	0	0	0	0	0	0	0	0	0	0	0	0	0	0	0	0	0	0	0	0	0	0	0	0	0	0	0	0	0	0	0	0	0	0	0	0	0	0	0	0	0	0	0	0
TEM-154	0	0	0	0	0	0	0	0	0	0	0	0	0	0	0	0	0	0	0	0	0	0	0	0	0	0	0	0	0	0	0	0	0	0	0	0	0	0	0	0	0	0	0	0	0	0	0	0	0
TEM-157	0	0	0	0	0	0	0	0	0	0	0	0	0	0	0	0	0	0	0	0	52.8	0	0	0	0	0	0	0	0	0	0	0	0	0	0	0	0	0	0	0	0	0	0	0	0	0	0	0	0
TEM-160	0	0	0	0	0	0	0	0	0	0	0	0	0	0	0	0	0	0	0	0	0	0	0	0	0	0	0	0	0	0	0	0	0	0	0	0	0	0	0	0	0	0	0	0	0	0	0	0	0
TEM-166	0	0	0	0	0	0	0	0	0	0	0	0	0	0	0	0	0	0	0	0	0	0	0	0	0	0	0	0	0	0	0	0	0	0	0	0	0	0	0	0	0	0	0	0	0	0	0	0	0
TEM-171	0	0	0	0	0	0	0	0	0	0	0	0	0	0	0	0	0	0	0	0	105.696	0	0	0	0	0	0	0	0	0	0	0	0	0	0	0	0	0	0	0	0	0	0	0	0	0	0	0	0
TEM-176	0	0	0	0	0	0	0	0	0	0	0	0	0	0	0	0	0	0	0	0	0	0	0	0	0	0	0	0	0	0	0	0	0	0	0	0	0	0	0	0	0	0	0	0	0	0	0	0	0
TEM-177	0	0	0	0	0	0	0	0	0	0	0	0	0	0	0	0	0	0	0	0	0	0	0	0	0	0	0	0	76.3	0	0	0	0	0	0	0	0	0	0	0	0	0	0	0	0	0	0	0	0
TEM-178	0	0	0	0	0	0	0	0	0	0	0	0	0	0	0	0	0	0	0	0	26.5	0	0	0	0	0	0	0	38.3	0	0	0	0	0	0	0	0	0	0	0	0	0	0	0	0	0	0	0	0
TEM-183	0	0	0	0	0	0	0	0	0	0	0	0	0	0	0	0	0	0	0	0	0	0	0	0	0	0	0	0	0	0	0	0	0	0	0	0	0	0	0	0	0	0	0	0	0	0	0	0	0
TEM-184	0	0	0	0	0	0	0	0	0	0	0	0	0	0	0	0	0	0	0	0	79.3	0	0	0	0	0	0	0	0	0	0	0	0	0	0	0	0	0	0	0	0	0	0	0	0	0	0	0	0
TEM-185	0	0	0	0	0	0	0	0	0	0	0	0	0	0	0	0	0	0	0	0	0	0	0	0	0	0	0	0	0	0	0	0	0	0	0	0	0	0	0	0	0	0	0	0	0	0	0	0	0
TEM-187	0	0	0	0	0	0	0	0	0	0	0	0	0	0	0	0	0	0	0	0	159.1	0	0	0	0	0	0	0	0	0	0	0	0	0	0	0	0	0	0	0	0	0	0	0	0	0	0	0	0
TEM-195	0	0	0	0	0	0	0	0	0	0	0	0	0	0	0	0	0	0	0	0	0	0	0	0	0	0	0	0	0	0	0	0	0	0	0	0	0	0	0	0	0	0	0	0	0	0	0	0	0
TEM-197	0	0	0	0	0	0	0	0	0	0	0	0	0	0	0	0	0	0	0	0	0	0	0	0	0	0	0	0	0	0	0	0	0	0	0	0	0	0	0	0	0	0	0	0	0	0	0	0	0
TEM-205	0	0	0	0	0	0	0	0	0	0	0	0	0	0	0	0	0	0	0	0	132.12	0	0	0	0	0	0	98.5	38.2	0	0	0	0	0	0	0	0	0	0	0	0	0	0	0	0	0	0	0	0
TEM-208	0	0	0	0	0	0	0	0	0	0	0	0	0	0	0	0	0	0	0	0	0	0	0	0	0	0	0	0	0	0	0	0	0	0	0	0	0	0	0	0	0	0	0	0	0	0	0	0	0
TEM-209	0	0	0	0	0	0	0	0	0	0	0	0	0	0	0	0	0	0	0	0	26.4	0	0	0	0	0	0	0	0	0	0	0	0	0	0	0	27	0	0	0	0	0	0	0	0	0	0	0	0
TEM-21	0	0	0	0	0	0	0	0	0	0	0	0	0	0	0	0	46.6	0	0	0	0	0	0	0	0	0	0	0	0	0	0	0	0	0	0	0	0	0	0	0	0	0	0	0	0	0	0	0	0
TEM-216	0	0	0	0	0	0	0	0	0	0	0	0	0	0	0	0	0	0	0	0	0	0	0	0	0	0	0	0	0	0	0	0	0	0	0	0	0	0	0	0	0	0	0	0	0	0	0	0	0
TEM-29	0	0	0	0	0	0	0	0	0	0	0	0	0	0	0	0	0	0	0	0	0	0	0	0	0	0	0	0	0	0	0	0	0	0	0	0	0	0	0	0	0	0	0	0	0	0	0	0	0
TEM-43	0	0	0	0	0	0	0	0	0	0	0	0	0	0	0	0	0	0	0	0	0	0	0	0	0	0	0	0	0	0	0	0	0	0	0	0	0	0	0	0	0	0	0	0	0	0	0	0	0
TEM-55	0	0	0	0	0	0	0	0	0	0	0	0	0	0	0	0	0	0	0	0	0	0	0	0	0	0	0	0	0	0	0	0	0	0	0	0	0	0	0	0	0	0	0	0	0	0	0	0	0
TEM-57	0	0	0	0	0	0	0	0	0	0	0	0	0	0	0	0	0	0	0	0	0	0	0	0	0	0	0	0	0	0	0	0	0	0	0	0	0	0	0	0	0	0	0	0	0	0	0	0	0
TEM-6	0	0	0	0	0	0	0	0	0	0	0	0	0	0	0	0	0	0	0	0	26.4	0	0	0	0	0	0	0	0	0	0	0	0	0	0	0	0	0	0	0	0	0	0	0	0	0	0	0	0
TEM-63	0	0	0	0	0	0	0	0	0	0	0	0	0	0	0	0	0	0	0	0	26.4	0	0	0	0	0	0	0	0	0	0	0	0	0	0	0	0	0	0	0	0	0	0	0	0	0	0	0	0
TEM-67	0	0	0	0	0	0	0	0	0	0	0	0	0	0	0	0	0	0	0	0	0	0	0	0	0	0	0	0	0	0	0	0	0	0	0	0	0	0	0	0	0	0	0	0	0	0	0	0	0
TEM-75	0	0	0	0	0	0	0	0	0	0	0	0	0	0	0	0	0	0	0	0	86.9	0	0	0	0	0	0	36	209.08	0	0	0	27.1	0	0	0	0	0	0	0	0	0	0	0	0	0	0	0	0
TEM-76	0	0	0	0	0	0	0	0	0	0	0	0	0	0	0	0	0	0	0	0	0	0	0	0	0	0	0	0	0	0	0	0	0	0	0	0	0	0	0	0	0	0	0	0	0	0	0	0	0
TEM-85	0	0	0	0	0	0	0	0	0	0	0	0	0	0	0	0	0	0	0	0	0	0	0	0	0	0	0	0	0	0	0	0	0	0	0	0	0	0	0	0	0	0	0	0	0	0	0	0	0
TEM-86	0	0	0	0	0	0	0	0	0	0	0	0	0	0	0	0	0	0	0	0	0	0	0	0	0	0	0	0	0	0	0	0	0	0	0	0	0	0	0	0	0	0	0	0	0	0	0	0	0
TEM-89	0	0	0	0	0	0	0	0	0	0	0	0	0	0	0	0	0	0	0	0	0	0	0	0	0	0	0	0	0	0	0	0	0	0	0	0	0	0	0	0	0	0	0	0	0	0	0	0	0
TEM-91	0	0	0	0	0	0	0	0	0	0	0	0	0	0	0	0	0	0	0	0	132.12	0	0	0	0	0	0	0	76.3	0	0	0	0	0	0	0	0	0	0	0	0	0	0	0	0	0	0	0	0
TEM-96	0	0	0	0	0	0	0	0	0	0	0	0	0	0	0	0	0	0	0	0	0	0	0	0	0	0	0	0	0	0	0	0	0	0	0	0	0	0	0	0	0	0	0	0	0	0	0	0	0
THIN-B	80.9	140.341	163.104	0	0	0	100.224	377.463	124.228	0	0	117.68	97.5	53.4	44.8	228.975	0	0	0	0	71.7	35.3	0	206.561	46.3	147.701	131.852	0	172.689	57.4	0	141.129	0	36.5	0	0	0	0	0	22.3	0	0	0	0	0	0	0	0	0
TUS-1	0	0	0	0	0	0	0	0	0	0	0	0	0	0	0	0	0	0	0	0	0	0	0	0	0	0	0	75.8	0	0	0	0	0	0	0	0	0	0	0	0	0	0	0	0	0	0	0	0	0
VEB-1	0	0	0	0	0	0	0	0	0	0	0	0	0	0	0	0	0	0	0	49.3	0	0	0	0	0	0	0	0	0	0	34.8	0	106.753	0	0	0	0	0	0	0	0	0	0	63.7	0	0	0	0	0
VEB-2	0	0	0	0	0	0	0	0	0	0	0	0	0	0	0	0	0	0	0	0	0	0	0	0	0	0	0	0	0	0	0	0	0	0	0	0	0	0	0	0	0	0	0	0	0	0	0	0	0
VEB-3	0	0	0	0	0	0	0	0	0	0	0	0	0	0	0	0	0	0	0	0	0	0	0	0	0	0	0	0	0	0	0	0	47.4	0	0	0	0	0	0	0	0	0	0	0	0	0	0	0	0
VEB-4	0	0	0	0	0	0	0	0	0	0	0	0	0	0	0	0	0	0	0	0	0	0	0	0	0	0	0	0	0	0	0	0	0	0	0	0	0	0	0	0	0	0	0	0	0	0	0	0	0
VEB-6	0	0	0	0	0	0	0	0	0	0	0	0	0	0	0	0	0	0	0	0	0	0	0	0	0	0	0	0	0	0	0	0	0	0	0	0	0	0	0	0	0	0	22.4	0	0	0	0	0	0
VEB-7	0	0	0	0	0	0	0	0	0	0	0	0	0	0	0	0	0	0	0	0	0	0	0	0	0	0	0	0	0	0	0	0	0	0	0	0	0	0	0	0	0	0	22.4	0	23.7	0	0	0	0
VIM-13	0	0	48.4	0	0	0	0	0	0	0	0	0	0	0	0	0	0	0	0	0	0	0	0	0	0	0	0	0	0	0	0	0	0	0	0	0	0	0	0	0	0	0	0	0	0	0	0	0	0
ampC	0	0	0	0	87.5	39	0	39	0	0	0	0	79.4	0	0	38	0	0	27.1	0	0	58.6	0	0	0	40.7	0	49.2	200.519	47.5	81.8	29.2	111.224	0	21.6	21.2	39.7	0	31.1	0	17.1	13.8	17.6	0	0	0	105.531	19.6	0
blaB	0	0	0	0	0	0	0	0	0	0	0	0	0	0	0	0	0	0	0	0	0	0	0	0	0	0	0	0	0	0	0	0	0	0	0	0	0	0	0	0	0	0	0	0	0	0	0	0	0
blaI	0	0	0	0	0	0	0	0	0	0	0	0	0	0	0	0	0	0	0	0	0	0	0	0	0	0	0	0	0	0	0	0	0	0	0	0	0	0	0	0	0	0	0	0	0	0	0	0	0
blaR1	0	0	0	0	0	0	0	0	0	0	0	0	0	0	0	0	0	0	0	0	0	0	0	44.6	0	0	0	0	0	0	0	0	0	0	0	0	0	0	0	0	0	0	0	0	0	0	0	0	0
blaZ	0	0	0	0	0	0	0	0	0	0	0	0	0	0	0	0	0	0	0	0	0	0	0	0	0	0	0	0	0	0	0	0	0	0	0	0	0	0	0	0	0	0	0	0	0	0	0	0	0
class A beta-lactamase	0	302.716	0	0	0	0	81	0	133.524	228.931	0	0	209.518	531.652	0	296.002	127.173	0	174.1	66.7	25.7	536.521	161.654	93.2	245.004	105.835	186.52	193.752	297.739	123.759	646.722	35.5	1714.54	234.098	226.302	79.8	772.289	124.268	164.585	196.932	367.059	165.135	435.896	367.198	1070.22	0	647.54	491.774	2122.79
class B beta-lactamase	0	174.598	0	335.902	229.193	116.911	99.4	62.4	0	129.26	0	0	511.661	207.702	223.007	121.098	111.519	123.637	0	164.134	148.765	230.602	340.96	600.842	489.843	65.1	116.221	187.246	410.986	225.342	0	271.632	111.516	232.783	0	33.8	0	0	23.4	29.5	0	41.5	28.1	132.569	29.7	142.072	726.044	531.007	59.8
class C beta-lactamase	301.032	0	0	32.6	41.7	341.85	182.456	78.3	51.5	0	0	141.216	557.648	130.477	726.588	112.871	374.137	113.389	75.6	296.038	97.9	309.612	299.968	101.003	0	204.717	36.4	120.532	659.143	325.258	2397.4	427.833	630.267	149.489	85.4	41	139.099	45.8	44.5	70.4	34.2	13.8	137.885	160.715	162.359	35.4	191.259	78.4	275.177
fmtC	0	0	0	0	0	0	0	0	0	0	0	0	0	0	0	0	0	0	0	0	0	0	0	0	0	0	0	0	0	0	0	0	0	0	0	0	0	0	0	0	0	0	0	0	0	16.6	0	0	0
mecA	0	0	0	0	0	0	0	0	0	0	0	0	0	0	0	0	0	0	0	0	0	0	0	0	0	0	0	0	0	0	0	0	0	0	24.6	0	0	0	0	0	0	0	0	0	0	0	0	0	0
mecI	0	0	0	0	0	0	57	0	0	236.202	0	0	110.788	121.433	0	0	0	0	0	141.108	0	0	0	0	0	111.927	0	0	0	0	74.8	0	0	0	0	0	0	0	0	0	0	0	48.3	0	51.1	0	96.2	0	54.7
metallo-beta-lactamase	88.3	0	178.342	0	90.4	0	217.734	91.5	0	0	41.3	0	0	383.274	43.4	94.3	0	147.214	31.7	30.1	53.1	72.7	145.29	160.18	44.9	0	54.9	126.222	175.704	189.798	227.25	82.6	114.876	166.285	0	74.3	47.3	119.836	0	143.42	20	99.1	199.719	0	152.451	146.428	140.876	258.647	23.3
penA	0	0	0	0	14.2	0	13.6	0	0	0	0	0	93.2	0	0	139.369	0	0	17.8	0	0	15.8	20.4	0	0	0	23.9	16.2	0	14.6	83.5	17.9	214.544	125.355	0	0	24.7	0	0	11.3	0	16.9	23.1	10.3	34.4	55.8	40.5	0	64.8
bleO	0	0	0	0	0	0	0	0	0	0	0	0	0	0	0	0	0	0	0	0	0	0	0	0	0	0	0	0	0	0	0	0	0	0	0	0	0	0	0	0	0	0	0	0	0	0	0	0	0
carA	0	0	0	0	0	0	0	0	0	0	0	0	0	0	0	0	0	0	0	0	13.7	0	0	0	0	0	0	0	0	0	0	0	0	0	0	0	0	0	0	0	0	0	0	0	0	0	0	0	0
catA	0	0	0	0	0	0	0	0	0	0	0	0	0	0	0	0	0	67.2	0	0	34.5	0	0	0	0	0	0	170.803	0	0	0	0	0	0	0	0	0	0	0	0	0	0	0	0	0	0	0	0	0
catB	60.8	0	0	191.144	117.75	0	75.4	71	93.5	78.2	0	0	146.662	160.755	202.3	0	126.919	0	0	46.7	72	106.234	225.546	62.2	69.7	74.1	0	89.5	155.914	172.673	0	53.1	236.042	0	0	76.9	36.7	43.8	113.135	33.6	31.1	225.828	32	60.4	236.662	165.603	95.6	106.648	108.576
catD	0	0	0	0	0	0	0	0	0	0	0	0	0	0	0	0	0	0	0	0	0	0	0	0	0	0	0	0	0	0	100.473	0	68.4	0	0	0	0	0	0	0	0	0	0	0	0	0	64.6	0	0
catQ	0	0	0	0	0	0	0	0	0	0	0	0	0	0	0	0	0	0	0	0	0	0	0	0	0	0	0	0	0	0	0	0	32.3	0	0	0	0	0	0	0	0	0	0	0	32.4	0	0	0	0
catS	0	0	0	0	0	0	0	0	0	0	0	0	0	0	0	0	0	0	0	0	0	0	0	0	0	0	0	0	0	0	0	0	43.2	0	0	0	0	0	0	0	0	0	0	0	0	0	0	0	0
cat	0	0	120.195	0	77.1	70.7	75.8	0	46.7	625.009	108.905	0	0	161.524	67.8	0	63.8	70.4	94.5	0	655.651	107.255	113.043	0	0	146.112	0	0	251.562	259.423	245.963	0	200.371	55.5	0	0	37.4	0	0	0	0	754.322	32	0	34.1	33.1	91.6	71.5	0
chloramphenicol and florfenicol exporter	0	0	0	0	0	0	0	0	0	0	0	0	0	0	0	0	0	0	0	0	0	0	0	0	0	0	0	0	0	0	0	0	0	0	0	0	0	0	0	0	0	0	0	0	0	0	0	0	0
chloramphenicol and florfenicol resistance gene	0	0	0	0	0	0	0	0	0	0	0	0	0	0	0	0	77.5	85.9	0	0	0	97.3	68.8	75.9	0	90.5	0	54.6	31.7	184.469	0	0	41.2	0	0	0	0	0	0	0	0	0	58.5	18.4	0	0	0	0	0
chloramphenicol exporter	0	0	0	0	0	36.8	0	0	149.791	0	0	0	39.3	0	0	0	0	0	76.6	0	0	228.226	60.6	0	0	79.6	0	0	0	63.2	0	0	35.6	177.02	0	0	0	0	0	0	0	0	0	0	124.645	0	0	0	0
cmlA	0	0	0	0	0	0	0	204.244	0	0	0	0	0	173.12	0	0	0	0	0	0	0	0	0	0	0	0	0	0	0	23.2	0	0	66.7	0	21.1	0	143.748	0	0	0	0	0	62	0	150.613	0	123.563	0	0
cmrA	0	0	0	0	0	0	0	0	0	0	0	0	0	0	0	0	0	0	0	0	0	0	0	0	0	0	0	0	0	0	0	0	0	0	0	0	0	0	0	0	0	0	0	0	0	0	0	0	0
floR	0	0	31.9	0	0	36.8	39.2	73.8	0	0	0	0	0	0	0	0	33	36.6	0	0	0	55.2	0	129.254	0	38.5	68.8	46.5	0	44.9	25.7	248.374	210.335	0	81.5	0	0	0	0	0	0	0	0	0	52.7	17.2	16.6	0	0
fosA	0	0	0	0	0	0	0	0	55.4	0	0	0	0	0	0	0	0	0	0	0	0	0	84	0	103.788	0	0	0	0	0	58.8	0	0	0	0	0	0	0	0	0	0	0	95.2	0	0	0	0	0	0
fosB	0	0	0	0	0	0	0	0	0	0	0	0	0	0	0	0	0	0	0	0	0	0	0	0	0	0	0	0	0	0	0	0	0	0	0	0	0	0	0	0	0	0	0	0	102.156	0	0	0	0
fosX	394.949	509.426	290.644	201.204	62	0	244.74	0	221.369	241.53	358.649	0	0	126.912	212.947	326.418	300.597	111.087	393.259	589.895	457.728	83.9	0	0	330.092	233.952	208.849	211.899	414.858	272.642	78.2	0	53.2	441.496	0	60.7	63.2	0	44.7	50.8	0	39.6	0	95.3	0	104.592	50.3	59.2	0
rosA	63.1	334.634	352.225	532.298	61.9	812.266	907.406	1570.44	1472.13	897.679	354.916	2453.95	810.455	1842.96	1237.35	898.773	995.011	656.296	1030.4	612.984	654.427	971.156	706.976	1633.86	1018.44	1092.09	1288.8	1228.9	879.679	1445.34	1183.17	1057.11	1437.45	1147.96	678.051	706.939	266.63	1145.37	222.164	303.09	49.5	1790.65	471.565	221.189	546.57	471.518	702.565	882.569	724.188
rosB	1830.82	1653.02	2714.93	1313.55	979.585	2972.31	3693.31	3886.05	4937.26	2782.95	1586.81	3784.61	4290.08	3659.71	3633.97	3136.84	2520.93	3767.15	2841.18	3202.2	2963.57	4079.81	3322.08	3941.69	4336.57	5350.35	4021.04	2615.65	3562.67	2549.99	1261.9	2107.05	1092.72	1508.33	671.713	820.048	724.269	1153.53	636.583	565.287	107.507	1741.77	952.821	936.844	672.815	1163.79	2537.21	2921.48	1662.3
ksgA	281.332	325.49	0	49	60.4	109.174	145.119	54.6	0	180.396	1753.53	272.432	113.232	123.885	208.059	53.2	98	54.3	303.868	143.957	305.42	163.586	217.19	143.985	53.8	114.396	101.934	103.359	920.227	564.509	304.731	204.348	467.469	465.433	332.124	148.154	84.7	269.475	413.856	413.834	47.9	405.546	24.7	278.541	234.253	331.582	245.116	273.757	83.7
ereA	36.7	0	0	65.9	0	0	0	0	0	0	0	0	37.7	0	0	0	0	0	0	0	0	186.798	0	0	0	0	0	54	1019.06	52.1	0	0	16.9	0	0	0	82.3	0	0	0	0	0	142.756	104.053	17	17.1	52.2	0	0
ereB	0	0	0	0	0	0	0	0	0	78.4	0	0	0	0	0	0	0	0	0	0	0	0	84.8	0	0	0	0	0	0	0	0	0	84.5	0	0	0	73.6	0	0	0	0	0	32	30.2	50.8	0	0	35.6	0
erm(31)	0	0	0	0	0	0	0	0	0	0	0	0	0	0	0	0	0	0	0	0	0	0	0	0	0	0	0	0	0	0	0	0	0	0	0	0	0	0	0	0	0	0	0	0	0	0	0	0	0
erm(33)	0	0	0	0	0	0	0	0	0	0	0	0	0	0	0	0	0	0	0	0	62.2	0	0	0	0	0	0	0	0	0	0	0	0	0	0	0	0	0	0	0	0	0	0	0	0	0	0	0	0
erm(34)	0	0	0	0	0	0	0	0	0	0	0	0	0	0	0	0	0	0	0	0	0	0	0	0	0	0	0	0	0	0	0	0	0	0	0	0	0	0	0	0	0	0	0	0	0	0	0	0	0
erm(35)	0	0	96.9	0	0	0	0	56.1	0	0	0	0	0	0	0	0	50.1	0	0	0	0	0	0	98.2	0	0	0	0	82.1	68.2	0	0	266.213	43.4	0	0	29	0	0	0	0	0	252.248	95.3	213.53	0	25.1	0	114.291
erm(36)	0	0	0	0	0	0	0	0	0	0	0	0	0	0	0	0	0	0	0	0	0	0	0	0	0	0	0	0	0	0	0	0	0	0	0	0	0	0	0	0	0	0	0	0	0	0	0	0	0
erm(38)	0	0	0	0	0	0	0	0	25.4	0	0	0	0	87.5	0	37.5	0	0	0	0	0	0	0	0	0	0	0	0	0	0	0	0	0	0	0	0	0	0	0	0	0	0	0	0	0	0	0	0	0
erm(39)	0	0	0	0	0	0	0	0	0	0	0	0	62.6	0	0	0	0	0	0	0	0	0	0	0	0	0	0	0	0	0	0	0	0	0	0	0	0	0	0	0	0	0	0	0	0	0	0	0	0
erm(41)	0	0	0	0	0	0	0	0	0	0	0	0	0	0	0	0	0	0	0	0	0	0	0	0	0	0	0	0	0	0	0	0	0	0	0	0	0	0	0	0	0	0	0	0	0	0	0	0	0
erm(TR)	0	0	0	0	0	0	0	0	0	0	0	0	0	0	0	0	0	0	0	0	0	0	48.7	107.446	0	0	0	115.978	0	0	0	0	116.564	0	0	0	0	0	0	0	0	0	55.2	0	0	0	0	0	0
ermA	0	0	0	0	0	0	0	0	0	0	0	0	0	0	0	0	51.9	0	0	0	70.3	86.8	0	0	0	0	0	43.7	0	0	0	0	0	0	0	0	0	0	0	0	0	0	0	0	27.6	0	0	26	0
ermB	208.606	181.012	52.6	109.225	0	0	161.194	60.1	480.202	0	0	75	0	0	0	118.132	435.15	60.3	42.2	80.1	30.8	1179.3	1882	2654.51	654.149	127.003	0	836.57	1290.24	1624.93	381.489	91	1325	188.339	0	0	376.008	0	23.9	0	0	0	246.151	439.07	347.047	56.4	54.6	0	93.1
ermC	0	0	0	0	0	0	0	0	0	0	0	0	0	0	0	0	0	0	0	0	0	0	0	0	0	0	0	0	0	0	0	0	0	0	0	0	0	0	0	0	0	0	0	0	0	0	0	0	0
ermF	48	0	0	0	62	0	0	0	0	123.429	1927.74	0	57.9	0	0	0	50.1	111.087	38.9	0	0	125.803	178.062	245.388	220.061	233.952	0	317.848	82.1	68.2	312.751	125.743	958.367	86.7	61.9	0	347.726	0	89.3	0	147.348	39.6	378.372	190.58	720.663	52.3	100.59	84.2	57.1
ermG	0	0	0	0	0	0	0	0	0	0	0	0	0	0	0	0	0	0	0	0	0	0	0	0	0	0	0	0	0	0	0	0	319.237	47.3	0	0	31.6	0	0	0	160.634	0	55	0	87.3	0	0	0	0
ermO	0	0	0	0	0	0	0	0	0	0	0	0	0	0	0	0	0	0	0	0	0	0	0	0	0	0	0	0	0	0	0	0	0	0	0	0	0	0	0	0	0	0	0	0	0	0	0	0	0
ermT	0	0	0	0	0	0	0	0	0	0	0	0	0	0	0	0	0	0	0	0	0	91.4	0	0	0	0	0	0	0	0	213.093	0	0	0	0	0	0	0	0	0	0	0	0	0	0	0	0	0	62.3
ermX	0	0	0	0	0	0	0	0	77.6	0	0	0	0	0	0	0	0	0	0	0	0	0	0	0	57.8	0	0	0	0	0	0	0	0	0	0	0	0	0	0	0	0	0	0	0	0	0	0	0	0
lmrA	0	0	0	0	0	0	0	0	0	0	0	0	0	0	0	0	0	0	0	0	0	0	0	0	0	0	0	0	0	0	0	0	0	0	0	0	0	0	0	0	0	0	0	0	0	0	0	0	0
lmrB	0	0	0	0	0	0	0	0	0	0	0	0	0	0	0	0	0	0	0	0	0	0	0	0	0	0	0	0	0	0	0	0	0	0	0	0	0	0	0	0	0	0	0	0	0	0	14	0	0
lmrP	0	0	0	0	0	0	0	0	0	0	0	0	0	0	0	0	0	0	0	0	0	0	0	0	0	0	0	0	0	0	25.5	0	17.4	0	20.2	0	0	0	0	0	0	0	0	0	0	0	0	0	0
lnuA	0	0	0	0	0	0	0	0	0	0	0	0	0	0	0	0	0	0	0	0	0	0	0	0	0	0	0	0	0	0	0	0	0	0	0	0	0	0	0	0	0	0	0	0	0	0	0	0	0
lnuB	0	0	0	0	0	0	0	0	0	0	0	0	0	0	0	0	0	0	0	0	0	83.6	44.3	244.469	0	233.076	0	140.737	81.8	67.9	233.684	0	609.997	0	0	0	0	0	355.929	52.9	685.05	0	75.4	94.9	159.547	0	0	0	0
lsa	0	0	0	0	0	0	0	0	0	0	0	0	0	0	0	0	0	30	0	0	0	45.3	48	0	0	0	0	57.3	44.3	36.9	0	45.3	86.3	23.4	0	16.4	15.7	0	120.698	28.7	278.797	0	27.3	0	72.1	0	68	15.2	46.3
macA	501.37	235.327	93.3	69.9	15.3	160.02	288.055	471.147	479.545	237.724	64.3	568.39	374.396	158.746	337.489	215.717	289.625	209.342	321.768	211.431	203.2	661.219	704.447	1440.05	457.164	469.021	139.14	682.383	1036.23	839.333	490.705	374.631	1009.27	314.937	55.4	15	145.314	674.986	170.601	221.683	318.819	144.907	449.011	412.994	4046.39	449.551	787.323	713.107	653.736
macB	2781.61	4348.21	2825.55	3718.33	2570.28	4447.54	5037.5	7230.88	5001.05	4232.52	3976.83	8238.83	6040.71	7167.46	5773.73	4559.32	3394.62	4083.72	4440.99	3967.92	4935.51	5581.19	4462.06	6855.96	5151.26	5982.86	5104.07	4511.69	5341.72	5039.84	2955.03	3374.65	2558.94	3171.29	2047.78	2332.73	1357.17	2429.11	1320.86	1232.37	1806.43	1619.73	2238.9	2672.02	2751.61	2836.85	3853.1	4566.93	2628.6
mefA	0	0	0	0	0	0	19.5	74.8	0	0	0	0	0	84.7	0	0	0	0	0	0	0	413.909	294.098	453.768	73.5	38.4	0	140.712	26.9	246.219	102.139	111.537	910.151	171.986	40.7	39.9	346.361	0	0	105.588	112.669	0	382.436	124.826	613.204	34.2	50.7	0	0
mgtA	0	0	0	0	0	0	0	0	0	0	0	0	0	0	0	0	0	0	0	0	0	0	0	0	0	0	0	0	0	0	0	0	0	0	0	0	0	0	0	0	0	0	0	0	0	0	0	0	0
mphA	0	0	0	0	0	0	0	391.417	0	108.185	0	0	0	0	0	0	0	0	0	0	0	72.9	78.7	86	0	0	0	0	394.702	29.6	413.447	0	93.7	0	0	0	25.2	0	0	0	0	0	133.386	0	23.2	0	0	24.4	0
mphB	0	0	0	0	0	0	0	0	0	54.4	0	0	0	0	0	0	0	0	0	0	0	0	0	0	0	0	0	0	36.1	0	0	0	70.3	153.558	0	0	51	0	0	0	0	0	22.2	105.124	165.51	0	0	0	0
mphC	0	0	0	0	0	0	0	0	0	0	0	0	0	0	0	0	0	0	0	0	0	0	0	0	0	0	0	0	0	0	0	0	0	0	0	0	0	0	0	0	0	0	0	0	0	0	0	0	0
msrA	0	0	0	0	0	0	0	0	0	0	0	0	0	0	0	0	0	0	0	0	0	0	0	0	0	0	0	0	0	0	0	0	0	0	0	0	0	0	0	0	0	0	0	0	0	0	0	0	0
msrC	0	0	0	0	0	0	0	0	0	0	0	0	0	0	0	0	0	0	0	0	0	0	0	0	0	0	0	0	0	0	84.5	0	0	0	0	0	0	0	0	0	0	0	0	0	0	0	0	0	0
oleD	0	0	0	0	0	0	0	0	23.6	0	0	0	0	0	0	0	0	0	0	0	0	0	0	0	0	0	0	0	0	0	0	0	0	0	0	0	0	0	0	0	0	0	0	0	0	0	0	0	0
srmB	0	0	0	0	0	0	0	0	0	0	0	0	0	0	0	0	0	0	0	0	0	0	0	0	0	0	0	0	0	0	0	0	0	0	0	0	0	0	0	0	0	0	0	0	0	0	0	0	0
tlcC	0	0	0	0	0	0	0	0	0	0	0	0	0	0	0	0	0	0	0	0	0	0	0	0	0	0	0	0	0	0	0	0	0	0	0	0	0	0	0	0	0	0	0	0	0	0	0	0	0
vatA	0	0	0	0	0	0	0	0	0	0	0	0	0	0	64.7	0	0	0	0	0	0	0	0	0	0	0	0	0	0	0	0	0	0	0	0	0	35.2	0	0	0	0	0	0	0	0	0	0	34.1	0
vatB	180.809	0	0	0	0	0	74.7	0	0	0	0	0	0	0	0	0	0	0	0	0	35.6	0	0	61.6	0	0	0	44.3	0	0	294.31	0	66.8	0	0	0	0	0	0	0	30.8	0	126.6	59.8	100.47	0	0	0	0
vatC	0	0	0	0	0	0	0	0	0	0	0	0	0	0	0	0	0	0	0	0	0	0	0	0	0	0	0	0	0	0	0	0	0	0	0	0	0	0	0	0	0	0	0	0	0	0	0	70.4	0
vatD	0	0	0	65.6	0	0	0	0	0	0	0	0	0	0	0	0	0	72.4	0	0	0	0	0	0	0	0	68.1	0	0	0	0	0	0	0	0	0	0	0	0	0	0	0	0	0	0	0	0	0	0
vatE	0	0	0	0	0	0	37	0	0	0	0	0	0	0	0	0	0	0	0	0	0	0	0	0	0	0	0	0	0	0	0	0	33.1	0	0	0	0	0	0	0	0	0	0	0	0	0	31.3	0	0
vatG	118.307	0	715.845	309.724	114.479	274.956	0	0	0	0	0	86.1	142.588	0	131.12	0	0	273.603	143.691	499.431	209.923	0	0	60.4	0	0	0	87	50.5	42	0	0	0	0	0	0	0	0	27.5	0	120.971	0	31.1	0	0	0	31	0	0
vgaA	0	0	0	0	0	0	0	0	0	0	0	0	0	0	0	0	0	0	0	0	0	0	0	0	0	0	0	0	0	0	0	0	0	0	0	0	0	0	0	0	0	0	0	0	0	0	0	0	0
vgaD	0	0	0	0	0	0	0	0	0	0	0	0	0	0	0	0	0	0	0	0	0	0	0	0	0	0	0	0	0	0	0	0	0	0	0	0	0	0	0	0	0	0	0	0	0	0	0	0	0
vgaE	0	0	0	0	0	0	0	0	0	0	0	0	0	0	0	0	0	0	0	0	0	0	0	0	0	0	0	0	0	0	0	0	0	0	0	0	0	0	0	0	0	0	0	0	0	0	0	0	0
vgbA	0	0	0	0	0	0	0	0	0	0	0	0	0	0	0	0	0	0	0	0	0	0	0	0	0	0	0	0	0	0	0	0	0	0	0	0	0	0	0	0	0	0	0	0	0	0	0	0	0
vgbB	0	0	0	0	0	0	0	0	0	0	0	0	0	0	0	0	0	0	0	0	0	0	0	0	0	0	0	0	0	0	0	0	0	0	0	0	0	0	0	0	0	0	0	0	0	0	0	0	0
EmrB-QacA family major facilitator transporter	24.6	0	272.812	107.563	0	285.531	319.752	344.072	283.097	94.7	45.9	357.568	473.832	649.831	272.591	667.901	384.417	284.126	338.226	56.6	101.732	707.883	546.515	853.574	337.709	777.89	1255.3	236.039	482.733	278.934	126.69	21.4	68.9	289.849	0	15.5	15	0	45.7	28	0	20.3	51.7	24.4	132.607	109.235	128.639	187.052	43.8
TolC	0	46.1	35.2	27.8	56.9	60.4	16.1	60.6	125.01	87.9	369.765	0	104.522	71.8	115.841	254.438	30.2	0	0	85.8	219.212	143.609	210.524	58.2	0	68.4	30.5	304.401	407.637	264.77	375.892	416.414	572.704	170.53	36.2	35.5	298.368	267.999	142.663	165.223	256.443	102.306	274.847	436.672	1305.22	124.272	582.091	315.609	562.696
abeS	0	0	0	0	0	0	0	0	0	0	0	0	0	0	0	0	0	0	0	0	0	0	0	0	0	0	0	0	0	0	0	0	0	0	0	0	0	0	0	0	0	0	0	0	0	0	0	0	0
acrA	34.3	0	0	35.9	0	39.8	21.2	0	54.4	127.967	33	0	77.2	0	150.827	0	0	0	26.1	49.2	0	87.9	94.4	0	0	0	0	52	351.738	369.415	526.876	87.1	603.782	92.8	0	21.7	82.1	25.5	15.9	0	16.5	41.5	34.9	69.1	188.899	51.7	71.2	76.5	0
acrB	1842.44	2668.17	1703.38	1152.33	756.032	1605.12	1680.42	2152.79	1830.73	2116.23	797.855	2150.79	2310.29	2114.98	2163.61	1314.73	1528.42	1930.72	1828.06	1257.39	1573.92	2239.43	1913.51	3019.03	2655.97	2545.3	2111.25	2477.19	2501.06	2380.41	1727.17	1641.44	2782.6	1674.14	324.056	509.383	759.259	931.408	504.294	667.647	803.89	865.624	1497.55	1368.43	1270.19	1849.99	2856.21	3258.04	1837.31
acrF	24.7	0	0	38.7	15.9	43	30.6	14.4	28.4	47.5	11.5	0	14.9	32.6	95.7	27.9	12.9	0	39.9	18.9	29.2	21.5	22.9	25.2	42.4	0	13.4	63.5	42.1	17.5	20.1	53.8	61.5	11.1	15.9	7.8	29.8	8.88	11.5	0	12.6	10.2	19.4	30.6	41.1	20.1	45.2	122.501	36.7
adeA	0	0	32.5	0	0	0	0	0	0	0	0	0	0	42.6	99	0	0	0	0	0	0	0	0	0	0	0	0	126.886	27.6	0	62.3	0	0	109.8	57.6	68.8	65.6	156.399	0	0	32.9	63.1	0	15.9	0	0	16.8	0	0
adeB	110.619	42.6	298.739	25.8	55.5	200.161	129.541	114.746	76	78.9	0	179.146	162.98	148.641	177.985	112.795	90.4	113.801	180.262	151.196	138.535	344.999	114.506	264.744	126.967	179.759	121.027	254.334	274.187	235.838	201.805	151.359	282.276	144.968	15.9	55.2	97.5	293.781	63.4	48.2	56.9	91.8	91.1	97.6	269.377	181.502	239.64	245.91	162.724
adeC	26.3	0	0	0	0	0	0	0	0	0	0	0	0	34.8	0	0	0	0	149.32	0	46.7	47	97.7	134.584	0	0	0	19.4	137.32	242.989	99.6	0	275.959	23.8	0	0	0	114.579	12.2	75.3	0	43.5	0	26.1	616.722	0	43.2	61.6	126.714
adeJ	72.5	62.9	0	12.6	7.79	28.1	67.4	70.5	37.1	155.161	33.8	17.6	174.664	303.124	66.9	27.4	113.363	41.9	117.343	111.233	57.1	590.409	604.369	1098.17	0	132.344	26.3	665.939	587.993	882.543	461.958	263.451	1492.55	348.908	46.7	114.518	320.556	686.647	140.349	60	117.312	149.414	279.047	77.9	5120.22	52.6	265.545	105.841	818.939
adeK	108.593	0	0	0	17	64.8	17.3	0	0	0	0	0	334.429	257.98	0	63.2	0	64.5	44	21.4	48.6	389.678	129.27	820.481	0	0	60.6	204.011	259.566	746.83	340.577	23	1046.38	25.2	70	70.5	164.679	535.642	38.9	77.1	71.3	138.061	131.852	83	3363.59	15.2	174.479	97.8	478.569
amrB	257.317	297.719	383.235	179.402	126.459	227.578	204.884	471.602	272.72	330.419	11.4	570.156	265.638	339.712	271.388	194.457	127.709	198.235	346.964	206.878	181.184	299.502	295.091	400.432	154.285	462.266	172.915	486.442	502.455	512.889	328.799	256.776	420.959	265.244	110.424	69.7	251.067	123.308	182.23	135.35	519.949	816.95	199.318	200.331	170.121	306.533	358.822	436.407	196.498
bcr	0	55.7	0	0	0	37.3	99.7	37.7	49.3	0	30.1	0	77.4	0	35.6	0	33.5	0	0	0	0	112.106	59.5	0	0	0	0	0	223.262	137.009	132.36	56	106.753	175.813	0	0	39.9	0	0	36.5	0	0	153.009	129.227	71.7	36	84.5	189.09	0
bpeE	0	0	0	0	0	0	0	0	0	0	0	0	0	0	0	0	0	0	0	0	0	0	0	0	0	0	0	0	0	0	0	0	0	0	0	0	0	0	0	0	0	0	0	0	0	0	0	0	0
bpeF	301.064	585.174	230.744	239.606	170.91	293.874	216.411	309.157	369.991	154.722	202.31	192.77	246.741	286.358	333.67	190.949	226.085	236.727	321.78	175.62	249.296	346.936	167.406	356.819	151.72	307.93	130.9	451.558	360.027	358.855	147.016	231.181	86.8	260.941	93.1	91.4	21.8	43.3	39.2	46.6	43.1	382.411	94.9	47.8	66.9	98.3	245.881	175.903	121.777
ceoA	0	0	0	0	0	0	19.5	0	0	0	0	0	0	0	0	0	0	0	0	0	0	0	0	0	0	0	0	0	0	0	0	0	0	28.5	0	0	0	0	0	0	0	0	0	0	0	0	0	0	0
ceoB	756.53	1014	677.267	587.33	371.572	656.32	613.973	444.436	621.34	663.465	138.175	408.806	706.017	646.695	623.217	443.44	406.418	448.677	632.144	346.831	514.246	546.762	500.092	573.72	460.794	432.202	438.613	863.048	879.859	609.271	278.391	523.495	129.469	454.515	95.2	101.512	66	185.236	80.1	122.03	49.9	518.246	141.692	146.585	191.474	393.96	590.207	694.5	527.983
cmeA	0	0	0	0	0	0	0	0	0	0	0	0	0	0	0	0	0	0	0	0	0	0	0	0	0	0	0	0	0	0	0	0	0	0	0	0	0	0	0	0	0	0	0	0	0	0	0	0	0
cmeB	73.7	64	12.4	38.6	15.9	42.8	152.292	172.036	94.4	94.7	0	232.695	118.458	129.84	122.547	55.7	25.6	113.705	109.426	47.1	87.2	214.51	68.3	125.526	28.1	89.8	80.1	81.3	125.93	78.5	169.983	117.925	136.178	99.8	237.532	240.767	59.3	344.844	114.222	149.299	270.091	131.733	45.2	18.3	81.9	46.8	38.6	86.1	73.1
emrA	32.8	0	33	34.3	0	38.1	164.29	117.309	201.313	310.21	61.2	289.198	166.757	302.961	181.551	0	0	418.929	291.802	102.307	80.2	494.744	123.796	267.788	570.463	122.408	216.108	72.3	393.378	325.423	239.976	257.29	362.958	177.473	107.203	124.267	197.639	95.9	92.6	18.1	33.5	94.5	120.432	81.2	200.068	161.887	205.778	172.179	116.928
emrB	227.694	608.704	101.41	79.2	49	410.075	156.432	59.8	154.41	64.9	257.829	182.723	334.338	530.856	222.356	171.11	26.3	29.1	345.663	57.8	252.506	506.21	373.145	668.464	57.4	245.31	136.334	666.075	749.587	712.88	532.216	305.462	1336.58	408.284	97	111.21	485.492	707.098	198.911	153.777	166.995	403.638	278.102	299.122	3151.38	329.141	500.446	572.711	659.215
emrD	0	0	0	67.9	0	0	0	0	26.3	0	0	0	0	0	72.9	0	33.8	0	53.3	24.9	38.4	57.4	121.461	0	0	0	0	49.1	502.961	23.6	133.201	56.5	326.867	147.086	20.8	0	157.432	0	60.6	0	0	0	86.3	96.5	72	35.2	51.9	0	0
emrE	108.281	0	109.197	226.781	0	754.964	208.194	379.062	249.509	139.119	72.3	945.433	130.505	143.044	720.05	490.549	338.808	250.416	0	0	320.222	0	200.698	442.531	124.017	0	272.015	409.639	184.983	845.075	440.634	0	282.96	331.237	139.567	68.5	0	155.862	553.688	837.365	498.237	0	227.451	160.21	672.226	294.718	56.7	126.531	193.229
emrK	0	0	0	0	0	0	0	0	0	0	0	0	0	0	0	0	0	0	0	0	19.5	57.6	0	0	0	0	0	24.3	282.015	117.123	26.9	0	73.2	29.8	21.3	0	59.8	0	30.7	54.7	0	0	0	16.4	36.7	0	0	0	0
major facilitator superfamily transporter	27.6	0	135.956	0	0	28.4	0	0	63.6	0	0	0	125.41	401.018	210.588	62.5	28.8	31.9	84.3	0	14.4	385.469	176.09	704.896	0	0	27.2	358.179	330.012	332.853	227.627	181.593	849.912	467.674	160.065	122.119	216.421	292.431	74	15.2	42.3	99.7	99.8	63.7	3492.74	39.9	192.321	175.876	361.139
marR	0	143.987	0	0	0	0	0	0	0	0	0	0	299.991	328.816	0	0	0	0	0	254.727	0	1014.05	384.453	593.394	0	0	0	732.014	1346.53	1412.78	270.103	0	1975.65	0	210.194	157.351	350.36	776.273	231.412	0	84.8	273.731	108.174	246.888	4886.92	0	390.928	193.905	394.822
mdfA	62.3	56.3	0	32.6	0	72.6	38.6	0	23	195.587	173.957	274.368	225.91	206.449	69.2	0	97.4	145.212	0	48	130.252	217.653	141.936	382.713	137.409	0	228.214	388.131	653.568	375.865	327.558	297.083	1268.16	83.4	121.538	118.89	350.973	269.532	58	17.3	111.648	38.1	460.733	165.255	2835.41	32.7	195.821	142.202	515.416
mdtA	0	106.862	0	0	0	0	0	0	0	0	0	0	141.136	0	0	0	122.802	0	50.8	0	36.4	132.029	0	31.5	0	0	0	42.6	394.481	84.8	97.3	81.9	244.825	143.155	0	0	112.833	44.3	42.9	0	0	12.7	32.3	61.1	101.93	32.2	80.5	71.9	0
mdtB	883.475	1064.95	1783	693.699	332.62	2182.22	2843.81	3823.72	4147.17	1876.15	698.693	4071.74	3061.31	3420.62	3345.7	1903.62	1497.38	1844.41	3209.74	1987.3	2155.88	3835.13	2411.19	4651.08	1489.89	2256.42	1987.64	2824.04	3563.65	3334.88	4884.42	3737.66	2808.93	3612.83	5156.9	4198.35	1080.69	5212.25	1746.07	2027.07	677.592	5283.75	1488.68	1223.41	1166.07	1703.11	2736.9	2466.74	2459.84
mdtC	498.146	670.268	1494.83	443.306	297.269	1389.21	1450.91	2266.87	2094.7	847.815	371.967	2229.1	2161.53	2121.89	1767.04	1142.5	883.16	1007.98	1502.38	927.295	1207.94	2521.8	1800.34	2341.24	984.204	1319.22	988.126	1199.3	2021.2	1917.45	1875.19	1967.23	1684.43	1877.73	1789.96	1629.9	495.992	1936.38	602.112	694.975	375.66	2059.57	765.268	685.585	685.169	1118.8	1610.38	1760.7	2044.56
mdtD	0	0	164.143	56.8	0	31.5	0	0	20.8	34.9	0	39.5	65.4	0	30.1	0	0	0	0	41.6	16	0	0	27.7	0	0	0	0	231.719	0	66.2	71	210.484	24.5	0	34.3	32.7	0	0	0	0	33.6	42.7	174.901	60.3	59.1	28.4	47.5	16.1
mdtE	0	48.5	28.2	0	0	0	0	32.6	21.5	0	208.754	0	0	0	0	0	0	0	0	0	0	24.4	98	57.1	64	0	39.7	50.9	557.049	0	28.2	24.4	115.059	113.009	0	0	40.9	0	26	0	17.7	46.1	36.4	13.9	73.3	15.2	14.6	32.7	16.6
mdtF	135.463	192.301	235.976	193.379	71.5	214.672	244.274	344.998	293.297	174.118	92	215.161	148.472	227.831	150.16	153.49	244.119	299.058	319.155	198.553	123.875	193.597	251.156	327.25	310.421	299.996	160.689	226.405	599.839	183.521	160.427	118.235	293.531	111.21	71.5	62.3	118.905	88.6	34.4	40.8	44.1	50.8	77.6	134.394	150.611	134.105	309.527	417.464	146.562
mdtG	0	0	0	0	0	0	0	0	148.517	0	0	90.4	0	83.1	0	0	0	0	153	151.521	0	81.8	173.505	126.756	0	75.7	0	46	480.617	44.5	0	54.7	208.453	84.5	0	0	37.8	0	101.59	0	32.2	0	82.2	63.5	36.2	67.9	163.198	127.874	0
mdtH	0	0	0	0	0	37.1	0	37.2	97.8	0	118.805	0	76.6	84	70.5	0	0	73.7	77.3	0	131.875	55.5	58.9	0	36.5	0	0	46.9	380.631	158.023	362.22	83.4	334.303	57.4	0	40.3	76.2	0	0	0	0	26.3	64.8	126.145	84.1	155.846	133.202	148.749	0
mdtK	29.6	194.083	29.9	120.645	37.2	135.837	0	0	85.9	0	78.3	43.1	172.551	626.607	186.742	33.6	0	34.3	45.3	21.5	34.1	333.502	323.432	514.917	0	36.1	0	454.001	871.48	540.882	452.932	330.404	1129.46	255.971	38.2	124.329	245.288	382.836	95.7	30.9	90.1	108.641	148.594	155.038	2466.26	46.6	194.828	183.633	333.043
mdtL	0	0	0	0	0	0	0	0	0	0	0	0	39.5	0	72.4	0	0	0	0	0	79.4	28.6	0	32.6	0	0	0	24	195.391	115.335	159.693	0	253.135	29.6	21.1	0	98.5	0	0	0	0	53.6	119.951	0	90.7	71.2	50.8	19.1	0
mdtM	0	107.38	0	0	0	0	0	0	0	0	0	0	0	0	102.864	0	0	0	0	0	36.6	81.6	0	0	0	0	0	45.8	153.768	88.3	75.5	0	171.836	0	0	0	112.526	0	0	0	0	0	16.2	0	0	0	48.7	54.2	0
mdtN	74.5	0	75.1	0	0	129.863	0	86.9	0	0	0	0	44.9	0	0	0	0	43.1	0	57.2	22	32.5	0	195.015	85.3	0	0	0	429.1	26.4	64.1	0	249.019	33.6	0	0	68.6	0	0	0	39.1	31.5	19.6	0	22	0	19.5	0	0
mdtO	0	0	0	0	0	0	0	0	0	0	0	0	0	0	0	0	0	0	0	0	0	32.7	0	0	0	0	0	68.8	559.351	39.8	30.5	0	82.9	0	0	0	56.4	0	0	20.7	0	0	19.6	18.6	93.6	10.2	0	0	0
mdtP	0	0	0	0	0	0	0	0	0	0	0	0	0	0	0	0	0	0	42.8	0	0	91.4	0	0	0	0	0	115.502	447.294	112.464	42.6	0	203.969	94.6	0	0	31.6	0	0	28.9	0	0	41.4	0	116.391	14.3	13.7	0	0
mepA	0	0	0	0	0	0	0	0	0	0	0	0	0	0	0	0	0	0	0	0	0	0	0	0	0	0	0	0	0	0	0	0	0	0	0	0	0	0	0	0	0	0	0	0	33.6	0	0	0	0
mexA	0	66	33.7	0	0	0	155.444	133.123	0	43.5	35.5	0	137.496	0	42.1	0	34.9	0	0	84	62.1	99.6	31	108.126	81.8	92.6	41.3	105.102	97.4	107.921	459.534	96.4	184.847	98.9	113.627	0	45.9	0	50.9	18.4	36.5	14.2	57.5	35.9	158.526	178.826	77.2	192.517	135.72
mexB	185.255	340.889	437.206	262.34	152.05	435.357	309.893	585.561	524.204	328.399	171.282	416.667	555.97	741.353	429.72	194.305	300.792	418.172	506.988	287.005	395.146	848.396	633.476	1034.55	457.415	496.616	513.772	586.399	662.001	793.154	523.378	344.38	1111.35	413.78	158.145	101.39	195.193	447.113	143.925	137.591	139.931	322.146	221.544	284.357	1754.69	422.118	715.341	851.45	675.361
mexC	528.254	859.752	299.656	276.771	106.493	537.323	347.804	732.005	684.699	424.187	92.4	624.588	358.129	348.925	512.283	448.913	378.788	917.244	374.264	430.799	449.139	749.849	673.459	472.262	642.84	723.619	574.2	874.256	902.447	656.013	619.003	317.202	421.041	387.816	170.221	146.102	299.274	213.857	138.129	91.2	50.8	299.831	173.56	163.912	257.128	306.279	415.104	560.32	78.7
mexD	379.844	361.416	556.344	230.913	181.747	327.567	394.941	471.958	414.258	283.412	491.693	428.121	472.668	501.917	393.972	319.275	217.259	467.596	396.873	216.343	398.679	759.638	636.006	863.936	491.291	477.511	266.343	513.531	795.476	565.063	329.2	181.795	522.876	254.448	221.15	224.652	303.088	167.67	125.349	155.721	75.2	338.65	257.389	145.889	313.208	420.217	526.05	587.112	320.739
mexE	478.184	332.495	127.452	403.42	268.316	631.991	274.591	297.048	219.841	206.231	181.489	140.152	536.271	719.836	140.331	109.262	200.877	221.485	413.162	247.897	208.559	387.626	204.621	641.386	368.665	39.1	243.166	662.354	675.903	403.096	1303.48	813.861	850.778	225.33	120.867	81.2	306.695	91.5	117.71	17	96.7	368.541	118.022	78.6	242.081	193.027	315.772	390.001	169.584
mexF	4243.77	5856.12	4704.89	5591.58	2526.93	6903.36	5600.5	7142.01	6972.04	6254.35	5110.11	8153.66	7409.49	7119.15	7814.64	5610.11	4097.18	5881.15	7475.56	5422.82	5917.1	5512.49	5039.19	7464.09	6377.57	7337.99	6692.24	6538.62	6671.3	7120.52	5416.84	4858.64	1742.93	4320.35	1421.68	1951.26	1024.56	1856.38	728.193	1030.51	769.753	1559.95	1872.32	1869.99	2135.18	2872.26	3968.37	4499.35	3792.27
mexG	0	0	0	0	0	0	0	0	0	0	0	0	0	0	0	0	0	0	0	0	0	0	0	0	0	0	0	0	0	0	0	0	0	0	0	0	0	0	0	0	0	0	0	0	0	0	0	0	0
mexH	0	0	0	0	0	0	0	0	0	44.4	0	0	0	0	0	0	0	0	0	0	0	0	0	0	0	0	0	0	0	0	0	0	0	0	0	0	0	0	0	0	0	0	0	0	0	0	0	0	0
mexI	124.17	237.039	187.831	143.033	48.1	432.876	430.893	738.969	610.396	143.58	115.89	1048.03	463.932	426.492	399.095	239.077	271.969	531.253	321.733	381.225	271.738	401.086	299.193	482.097	355.541	725.729	620.864	273.883	318.192	414.064	303.177	140.855	123.871	325.109	200.06	141.294	30	187.67	17.3	20.6	12.7	41	130.414	67.7	124.196	182.502	247.026	152.354	88.6
mexT	155.345	0	234.989	0	100.213	944.795	475.063	571.134	467.072	479.319	39.2	359.409	1037.46	1480.29	882.088	315.132	334.041	411.554	505.722	460.296	532.096	4168.62	1401.33	3567.11	626.384	902.364	422.142	1785.79	1567.32	1715.16	3034.75	1101.73	4343.43	1342.27	633.622	257.626	985.113	1262.39	114.259	109.025	360.59	531.391	881.997	905.592	6693.77	364.257	1071.35	565.804	1493.68
mexW	604.632	765.212	774.603	500.428	309.057	1037.69	1145.09	2040.96	1392.3	1163.29	351.994	1281.26	1773.91	1363.66	1520.14	1096.83	1207.2	1322.86	1528.03	1323.2	1235.48	1592.17	1178.42	2018.07	1888.16	1778.47	1299.71	1073.84	1386.88	1607.75	3640.09	1241.67	746.452	965.624	859.909	627.627	455.796	687.582	479.31	472.686	315.396	794.628	1096.94	580.405	1014.07	1000.57	1061.32	764.539	1025.58
mexX	100.087	0	34	0	0	39.2	123.127	157.359	77.3	86.6	0	49.1	162.528	44.5	112.092	0	34.6	115.276	81	25.9	19.6	58.9	123.025	67.8	76.6	41	36.6	98.8	368.972	118.85	162.917	0	500.685	0	42.2	42.6	20.3	23.9	0	0	51.7	173.118	70.3	83.1	93.4	108.184	86.9	137.268	0
mexY	134.496	21.2	135.634	51.2	39.4	127.834	68.2	71.3	56.3	62.8	125.473	17.8	58.9	145.371	108.358	27.7	12.8	127.232	158.356	65.7	122.92	74.7	79.3	137.394	84	133.934	66.4	116.831	94	182.125	89.5	138.668	108.376	33.1	31.5	69.5	51.6	44	45.5	47.3	50	105.881	25.7	48.5	54.3	79.8	108.765	149.953	50.9
mtrE	0	0	0	0	0	0	33.9	31.9	0	35.2	0	39.8	0	36.1	0	0	0	0	0	0	0	0	50.7	0	0	0	0	0	0	0	22.3	0	0	0	0	0	0	0	12.7	0	0	0	0	0	0	0	0	0	0
mtrR	0	0	0	0	0	0	32.6	0	0	0	0	0	0	0	0	0	0	0	0	0	0	0	0	0	0	0	0	0	0	0	0	0	0	0	0	0	0	0	24.4	58.1	134.412	0	0	0	0	0	0	0	0
multidrug ABC transporter	2135.86	2614.88	2379.78	2130.74	1058.17	2073.96	2070.33	2791.78	3218.24	1906.54	2911.22	2383.14	2739.72	3094.07	2844.99	2381.06	1786.05	2197.76	3116.69	1702.43	1891.97	2500.78	1692.16	2833.84	1628.87	2274.54	1465.67	1983.84	2468.42	2369.78	1127.66	1741.54	754.721	1723.49	1296.83	999.406	866.513	1135.42	709.628	388.276	473.788	1712.19	980.625	812.363	726.409	1151.46	1879.48	1654.94	1446.61
multidrug transporter	3751.25	4843.78	3552.4	2479.62	1707.77	4742.28	6063.7	7828.99	10130.9	5530.75	1565.95	7122.69	6515.36	7429.08	5621.81	6433.06	5587.89	5757.06	8028.43	6103.13	5995.1	8761.2	7131.67	9288.08	8891.61	8566.36	7734.52	6099.59	6848.27	6458.13	6049.29	2952.09	5645.28	3192.82	1258.29	1079.27	1694.64	2323.65	972.052	933.049	1091.83	2980.28	2633.95	2402.91	7657.41	3326.81	5476.85	5674.4	4716.1
norA	0	0	0	0	0	0	0	0	0	0	0	0	0	0	0	0	0	0	0	0	0	0	0	0	0	0	0	0	0	0	0	0	0	0	0	0	0	0	0	0	0	0	0	0	0	0	0	0	0
omp36	34.1	0	0	0	0	0	21.1	0	0	43.8	0	0	0	0	37.8	0	0	0	0	0	0	0	31.6	34.8	0	0	0	125.123	232.677	96.6	221.844	0	207.617	61.5	43.9	0	20.6	0	15.8	0	17.4	14.1	53.6	152.083	75.7	74.1	17.8	19.9	0
ompF	21	0	0	0	0	0	0	0	55	0	111.314	0	24.8	83.4	79.3	0	75.4	0	0	0	0	111.48	19.2	0	0	0	0	158.356	412.905	200.809	80.1	0	253.699	32.8	26.7	0	166.026	0	0	0	79	23.7	114.565	112.043	175.246	22.5	155.985	66.4	67.6
ompR	3085.66	3628.41	2867.46	3345.71	1864.7	5086.55	3216.88	4032.02	2091.6	2752.7	1460.68	3241.68	3604.66	4264.75	3592.88	2266.4	2522.44	4260.13	3195.69	2749.02	3449.39	3704.24	3510.04	6384.91	3909.13	2844.16	3323.07	4569.53	5667.99	6026.7	2659.39	2511.01	4718.58	2812.51	1063.13	1434.59	1507.85	1568.28	1975.54	2278.93	403.863	3296.93	1638.97	1749.58	6891.33	2934.04	3590	2516.62	1864.27
opcM	0	0	0	0	0	0	0	0	20	0	23.2	0	0	0	0	0	0	0	0	19	0	0	0	0	0	0	0	18.4	0	0	82.2	0	0	0	0	0	0	0	0	0	0	0	0	0	0	0	0	0	0
opmD	0	0	0	0	0	0	0	0	0	0	0	0	0	0	0	0	0	0	0	0	0	0	0	0	0	0	0	0	0	18.6	0	0	0	0	0	0	0	0	0	0	0	0	0	0	0	0	0	0	0
oprA	74.3	85.9	124.857	76.5	0	0	15.3	0	19	63.6	0	36	0	94.8	0	28	0	0	20	0	14.6	108.086	22.9	50.6	85.1	0	0	36.4	84.6	52.7	58.4	129.642	123.51	0	47.9	31.3	14.2	0	0	13.7	0	91.9	13	49.1	81.8	13.5	25.9	28.9	29.5
oprC	340.507	745.697	466.026	373.556	203.971	405.107	241.147	245.974	230.405	395.818	227	82.6	390.852	321.305	332.459	413.2	186.029	271.867	439.825	373.363	306.893	431.742	240.43	173.952	315.709	523.2	308.437	333.803	505.533	299.111	92.4	141.488	58.4	219.59	41.8	97.4	34.2	23.3	45.2	35.8	41.4	153.8	68.1	108.562	94.6	110.332	301.354	374.214	125.386
oprJ	0	0	53.8	0	0	155.64	0	124.314	0	34.3	0	0	224.985	70.8	59.1	0	27.8	0	0	62.1	47.8	23.3	50	54.6	61.7	65.6	87.9	118.293	91.5	19.1	0	0	73.8	0	17.4	0	16.1	0	12.3	14.9	40.7	21.9	0	0	44.7	14.5	42	31.3	31.6
oprM	191.053	0	94	35.3	73.4	195.343	105.339	502.049	286.896	108.677	0	79	555.763	576.533	222.244	100.025	170.369	225.216	213.734	235.251	179.568	772.686	691.785	1668.32	108.427	453.991	36.6	559.529	528.488	903.494	1409.05	242.177	1910.9	281.325	177.946	86.3	262.298	433.207	93.9	116.322	294.888	325.838	231.3	176.833	3966.36	237.893	312.011	476.34	608.928
oprN	190.357	235.194	109.371	113.935	280.971	157.888	50.6	252.91	250.307	70	76.3	0	32.8	143.044	301.172	30.9	28.4	125.208	220.451	83.5	160.93	165.881	276.762	304.417	186.026	66.1	29.6	419.999	209.141	231.212	991.426	213.044	195.035	244.871	52.6	103.335	0	39	37.8	44.9	41.5	44.7	99.5	80.6	90.3	117.981	170.065	79.3	80.5
pmrA	0	0	0	0	0	0	22.9	0	0	142.626	0	0	0	0	0	0	0	0	0	0	0	0	0	0	0	90.2	0	0	0	0	150.71	32.3	41.5	0	23.9	23.4	0	0	962.785	1533.46	4276.51	0	155.312	73.2	82	0	0	21.6	0
qacA	0	0	0	0	0	0	0	0	0	0	0	0	0	0	0	0	0	0	0	0	0	0	0	0	0	0	0	0	0	0	0	0	0	0	0	0	0	0	0	0	0	0	0	0	0	0	0	0	0
qacB	0	0	0	0	0	0	0	0	0	0	0	0	0	0	0	0	0	0	0	0	0	0	0	0	0	0	0	0	0	0	0	0	0	0	0	0	0	0	0	0	0	0	0	0	0	0	0	0	0
qacG	0	0	0	0	0	0	0	0	0	0	0	0	0	0	0	0	0	0	0	0	0	0	0	0	0	0	0	0	0	0	0	0	0	0	0	0	0	0	0	0	0	0	0	0	0	0	0	0	0
sdeY	0	0	0	0	0	0	0	0	0	31.2	0	0	0	0	0	0	0	0	9.84	0	0	0	0	0	0	0	13.2	0	0	0	0	0	0	0	0	7.69	0	0	0	0	0	5.01	0	0	0	6.62	0	7.1	0
smeB	48.7	21.1	73.7	25.5	23.6	42.5	83	56.9	112.267	62.6	34.1	35.4	117.442	112.635	13.5	55.2	127.04	84.5	49.3	84.1	21.6	53.2	79	149.338	69.8	59.3	53	125.375	52	34.6	99.1	63.8	108.008	120.966	31.4	46.2	14.7	140.261	34	13.5	0	30.1	19.2	60.4	13.5	39.8	178.549	85.4	79.7
smeC	0	0	0	0	0	0	0	0	0	0	0	0	0	0	0	0	0	0	0	0	0	0	0	0	0	0	0	0	0	0	0	0	0	0	0	0	0	0	0	0	0	0	0	0	0	0	0	0	0
smeD	97.4	168.98	327.119	102.052	83.8	301.954	603.839	530.078	1371.05	459.058	60.5	756.027	625.959	1029.59	827.57	845.793	710.982	863.62	683.448	772.504	537.502	679.968	692.076	795.714	1376.44	870.318	1341.83	190.866	415.929	138.168	185.089	113.262	89.9	0	0	0	0	116.877	45.3	17.9	0	26.7	51.2	16.1	72.1	141.405	34	113.734	154.469
smeE	0	85.3	123.896	0	47.6	14.3	182.715	215.045	368.026	94.7	0	178.784	177.687	113.61	40.8	166.975	153.767	113.651	248.695	245.175	116.265	203.785	102.472	138.078	196.997	194.473	106.834	90.3	115.436	43.6	40	32.2	40.9	0	7.92	7.77	0	0	11.4	6.79	12.6	10.1	12.9	12.2	13.7	26.8	25.7	7.18	36.5
smeF	0	0	0	0	0	63.2	16.7	63.5	0	34.6	0	39.2	32.5	71.2	29.9	0	28.6	125.75	0	0	32.2	47.1	0	55.1	154.898	32.8	117.202	40	45.7	0	44.6	23.2	0	48.7	0	0	0	0	0	0	0	11.3	0	0	0	0	0	16	16.3
ykkC	0	0	0	0	0	0	0	0	0	0	0	0	0	0	0	0	0	0	0	0	0	0	0	0	0	0	0	0	0	0	0	0	0	0	0	0	0	0	0	0	0	0	0	0	0	0	0	0	0
ykkD	0	0	0	0	0	0	0	0	0	0	0	0	0	0	0	0	0	0	0	0	0	0	0	0	0	0	0	0	0	0	0	0	0	0	0	0	0	0	0	0	0	0	0	0	0	0	0	0	0
arnA	19.4	167.984	19.5	182.456	12.5	292.453	191.943	248.496	416.352	24.9	198.751	309.892	536.651	306.895	364.752	131.556	161.533	358.171	344.857	89.2	125.954	287.313	215.294	178.018	376.938	188.58	231.474	170.803	760.671	178.56	1418.04	371.641	268.23	454.44	486.581	452.82	105.108	404.06	260.981	106.936	39.6	423.143	142.329	105.613	161.361	210.768	334.461	282.778	368.501
puromycin resistance protein	0	0	0	0	0	0	0	0	0	0	0	0	0	0	28.2	0	0	0	41.1	39	151.904	66.5	23.5	0	0	0	0	0	0	0	41.3	0	0	0	49.1	16.1	46	36.6	23.6	28.1	0	10.5	13.3	0	0	0	0	0	0
mfpA	0	0	0	0	0	0	0	0	107.257	0	0	0	0	0	154.765	0	0	0	0	0	0	0	0	0	0	85	0	51.3	0	0	0	0	0	0	0	0	0	0	0	0	0	0	36.7	0	0	0	36.6	0	0
norB	0	0	0	0	0	0	0	30.4	21.1	0	0	0	0	0	0	0	0	31.7	66.2	0	32.3	0	25.4	0	0	0	0	0	0	0	0	0	45.5	0	0	0	0	0	0	0	0	0	0	0	0	0	0	0	0
qepA	200.033	173.573	907.764	235.657	145.172	523.009	1626.92	700.264	2151.02	546.13	560.082	654.957	1898.58	1618.56	1884.44	1217.73	547.663	983.044	2631.98	767.672	1242.29	960.468	1483.04	1098.53	830.504	791.591	462.043	845.66	1516.42	1188.61	101.751	174.548	0	248.324	32.2	142.262	30.2	143.966	69.7	41.4	12.8	30.9	65.7	86.8	27.8	136.112	484.346	496.715	208.228
qnrB	0	0	0	0	0	0	0	0	43.4	0	0	0	0	0	0	0	0	0	0	0	0	0	0	0	0	0	0	0	0	42.4	0	0	64.4	0	0	0	0	0	0	0	0	24.6	0	0	0	0	0	0	0
qnrS	0	0	0	0	0	0	0	0	0	0	0	0	0	0	0	0	0	0	0	0	0	0	0	0	0	0	0	0	100.128	83.2	286.21	0	1201.43	0	264.409	0	318.217	0	27.2	0	89.9	0	153.477	87.2	65.1	0	0	0	34.9
arr	3894.4	4280.44	5776.87	5597.42	1314.69	3978.48	1801.32	2056.15	2947.5	1424.84	2271.61	2121.8	4971.31	4012.91	3529.27	3646.02	3839.57	2020.01	2597.56	3997.47	3002.32	2622.26	1525.79	2747.38	2388.03	4887.76	3167.84	1874.65	4183.07	1656.9	657.135	487.865	561.779	1252.34	57.6	59.4	266.992	135.233	0	51.9	0	267.599	1093.91	636.352	850.725	97.5	719.194	969.501	545.425
rifampin monooxygenase	53.4	231.945	54.1	28	0	0	181.52	124.642	204.464	34.3	124.796	311.031	128.403	140.444	236.39	90.8	83.9	122.677	129.103	122.463	79.1	209.056	0	81.4	61.4	258.566	58	0	45.7	75.5	21.7	46.2	88.4	96.4	0	0	0	0	0	44.3	0	21.9	0	13.1	0	29	69.5	15.5	15.7
sul1	631.682	0	39.9	352.047	0	203.842	991.302	696.883	228.849	2388.03	706.694	0	857.348	608.697	236.016	0	143.295	308.316	399.205	149.228	24.5	8215.89	2294.51	1241.35	640.331	627.285	278.183	595.11	1692.69	1204.19	3050.66	1055.35	8834.69	444.79	940.829	466.075	2709.8	461.356	745.221	729.832	1599.46	111.879	2075.85	682.021	2881.52	0	986.194	724.393	3416.47
sul2	0	0	0	0	29.1	0	344.081	54.8	315.978	179.159	42.7	0	109.611	0	50.8	0	0	104.256	108.746	36.2	53.4	964.503	0	282.728	52.5	112.383	0	135.465	777.813	130.846	301.958	82.3	1403.54	331.974	149.127	58.3	280.598	0	150.933	49.9	95.4	38.9	382.808	415.828	1177.57	0	311.723	80.7	50.8
sul3	0	0	0	0	0	0	0	0	0	0	0	0	0	0	0	0	0	0	0	0	0	0	45	0	0	0	0	0	0	0	118.619	0	242.325	0	0	0	0	0	180.671	107.343	273.22	0	0	0	27	0	0	0	28.9
tcmA	0	0	0	0	0	0	0	0	18.2	30.4	0	0	0	0	0	0	0	0	0	0	0	0	0	0	0	0	0	0	0	0	0	0	0	42.8	0	0	0	0	0	0	0	0	0	0	0	0	0	0	0
otrA	0	33.4	19.4	40.4	0	67.2	59.7	90	177.629	49.5	36	112.178	0	127.294	106.795	87.3	20.1	89.1	124.835	29.6	79.8	67.3	17.9	59.1	22.1	70.4	0	0	49.4	27.3	0	16.8	0	156.594	24.8	12.2	0	0	0	0	0	0	20.2	0	21.4	10.5	10.1	22.5	34.4
tcr3	0	0	0	0	0	0	0	0	19.2	0	0	0	0	0	0	0	0	0	0	0	0	0	0	0	0	0	0	0	0	0	0	0	0	0	0	0	0	0	0	0	0	0	0	0	0	0	0	0	0
tet31	0	0	0	0	0	0	0	0	0	0	0	0	0	0	0	0	0	0	0	0	0	0	0	0	0	0	0	0	0	0	0	0	0	0	0	0	0	0	0	0	0	0	0	0	0	0	0	0	0
tet32	0	0	0	0	0	0	12.4	0	0	0	0	0	0	0	0	0	0	0	0	0	0	17.5	55.6	0	0	0	0	0	0	28.4	113.917	52.3	343.536	54.2	0	0	24.1	0	9.3	44.2	10.2	0	52.5	29.8	222.218	0	10.5	0	71.4
tet34	0	143.987	0	0	0	0	51.4	0	0	0	154.871	0	100	219.211	0	0	0	0	0	0	0	0	0	0	0	0	0	0	141.74	0	0	0	137.947	149.815	0	0	0	0	38.6	0	0	0	0	0	0	0	43.4	0	0
tet35	34.6	0	0	36.3	0	0	0	0	0	0	161.586	0	0	0	38.4	0	0	0	56.1	0	41	60.5	0	0	0	42.2	0	0	0	0	56.4	30.2	76.8	0	22.3	0	20.9	0	16.1	19.1	0	0	18.2	85.9	0	0	36.3	0	0
tet36	0	0	0	0	0	0	0	0	0	0	0	0	0	0	22.1	0	0	0	0	0	0	87.1	37	0	0	0	0	0	0	0	32.5	0	121.709	0	0	0	24.1	0	18.6	0	0	0	0	69.3	77.7	0	20.9	0	0
tet37	0	0	0	0	0	0	0	0	0	0	0	0	0	0	0	0	0	0	0	0	0	0	0	0	0	0	0	0	101.055	0	96.3	0	327.836	106.813	0	0	0	0	55	0	0	0	0	176.022	0	0	61.9	0	0
tet39	64.7	56.1	195.725	0	41.7	112.767	60.1	113.239	74.5	0	0	0	78	256.393	35.9	0	33.7	37.4	104.767	24.8	19.1	197.675	359.731	132.199	37	0	35.2	190.262	442.085	481.955	421.224	28.2	788.799	58.4	41.7	40.9	253.678	372.49	30.1	35.7	115.765	133.401	67.9	96.3	4044.23	70.4	0	37.8	1000.55
tet40	0	0	0	0	0	0	0	0	0	0	0	0	0	0	0	0	0	0	0	0	0	0	0	0	0	0	0	0	0	0	0	0	156.974	0	0	0	0	0	0	0	0	0	115.686	0	244.823	0	0	0	0
tet41	32.5	0	65.6	0	0	0	0	37.9	25	41.8	30.3	47.3	0	0	0	0	33.9	0	0	25	19.2	0	0	0	37.2	0	0	47.8	0	23.1	52.9	56.7	0	0	0	0	0	23.4	15.1	0	0	26.8	0	0	0	17.7	34	0	0
tet43	24.6	0	74.5	0	63.5	28.6	106.789	86.2	189.095	0	0	179.128	59.3	32.5	0	139.414	0	28.5	99.7	94.5	43.7	0	22.8	25.2	0	89.9	0	36.2	63.1	69.9	0	0	0	155.588	0	0	0	0	11.4	0	0	50.8	103.427	0	0	53.6	12.9	28.8	43.9
tet44	0	0	0	0	0	0	0	0	0	0	0	0	0	0	0	0	0	0	0	0	0	0	0	40.8	0	0	0	0	0	14.2	0	34.8	121.709	0	0	0	180.654	0	0	0	20.4	0	157.261	39.6	310.619	0	62.7	23.3	83.1
tetA	0	0	0	0	0	0	0	228.724	99.6	124.785	0	47.2	153.378	85.7	0	109.63	37.2	41.3	52.8	0	38.4	282.594	0	131.122	0	0	0	168.076	482.841	163.493	49.8	143.502	289.35	471.913	64	0	100.049	46.2	15	53.1	31.7	49.6	115.942	62.8	195.84	70.8	120.949	153.584	133.006
tetB	0	0	0	0	0	0	0	0	0	0	0	0	0	0	0	0	0	0	0	0	0	0	0	0	0	0	0	0	0	0	0	0	49.1	0	0	0	0	0	0	0	0	0	16.7	0	0	0	0	0	0
tetC	0	0	0	284.683	0	0	0	0	0	0	0	0	0	0	0	0	0	0	0	0	0	204.25	93.3	138.879	0	0	0	147.99	141.439	0	137.223	28.2	750.566	0	0	104.678	140.641	0	15.2	0	34.7	83	119.474	149.739	128.556	0	120.905	0	98.5
tetD	0	0	0	0	0	0	0	0	0	0	0	0	0	0	0	0	0	0	0	0	0	0	0	0	0	0	0	0	0	0	0	0	0	0	0	0	0	0	0	0	0	0	0	0	0	0	0	0	0
tetE	63.7	0	0	0	0	0	0	0	48.9	0	0	0	0	0	0	0	0	0	0	0	0	305.869	0	0	0	0	0	69.6	0	0	25.7	0	192.946	0	0	0	19	0	29.3	0	32.5	0	33.1	46.9	105.183	0	0	0	0
tetG	65.4	0	0	0	0	0	20.2	0	63.7	53.3	0	0	89.4	172.678	0	0	0	0	60	0	0	56.9	0	142.549	0	0	0	0	253.392	105.236	0	28.4	41.1	0	26.7	0	0	0	0	41	0	0	0	0	0	0	0	0	0
tetH	0	0	0	0	0	0	0	0	0	0	0	0	0	0	0	0	0	0	0	0	0	0	0	0	0	0	0	0	0	0	0	0	0	0	0	0	0	0	0	35.3	0	0	0	0	0	0	0	0	0
tetL	0	0	0	0	0	0	0	0	0	0	0	0	0	0	0	0	0	0	0	0	0	0	0	0	0	0	0	0	0	0	0	0	0	0	0	0	0	0	0	0	0	0	0	0	0	0	0	0	0
tetM	0	0	0	0	0	23.2	37.2	23.3	46.1	0	0	0	24.1	0	44.3	0	0	46.2	0	15.3	23.7	52.2	0	0	0	0	0	0	34.2	56.7	325.223	52.3	332.024	54	51.5	0	72.3	0	0	11	0	0	220.428	148.674	255.378	0	31.4	35	23.8
tetO	0	0	0	0	0	0	0	23.3	0	51.4	0	0	0	52.8	0	0	0	23.1	0	0	0	87.3	74.1	20.4	0	0	0	29.4	68.3	85.1	244.107	17.4	576.253	36.1	0	0	60.3	0	27.9	0	30.7	0	273.012	257.835	344.438	0	0	11.7	47.6
tetP	0	0	0	41	39.3	0	36.4	22.9	15.1	50.4	0	72.7	47.2	51.8	0	22.2	20.4	45.3	15.9	15	23.2	51.3	92.7	0	22.4	23.9	21.3	0	50.2	41.7	31.9	34.2	105.891	35.4	37.9	49.6	154.637	112.833	23.3	21.6	131.983	16.2	71.8	48.5	166.499	0	124.065	68.7	408.084
tetQ	0	0	0	0	0	0	36.5	0	0	0	0	0	23.4	0	0	0	0	0	32.3	0	0	69.2	18.5	0	45.7	0	0	29.3	34.1	0	1141.96	275.754	3374.95	571.944	177.345	188.096	774.066	85	118.654	129.833	263.477	81.8	1275.55	969.546	1736.68	32.6	41.5	92.6	305.747
tetR	0	0	0	0	0	0	0	0	0	0	56.3	0	0	88.8	0	0	194.075	0	0	0	36.3	106.243	0	257.032	142.078	75.5	0	44.3	163.403	0	50.5	0	188.553	56	0	42.5	40.6	97.6	0	108.224	31.4	0	0	151.473	337.508	33.8	35.2	39.9	0
tetS	0	0	0	0	0	0	0	0	0	0	0	0	0	0	0	0	0	0	0	0	0	0	0	0	0	0	0	0	0	0	0	0	0	0	0	0	0	0	0	0	0	8.16	0	0	22.2	0	0	0	0
tetT	0	0	0	0	0	0	0	0	0	0	0	0	0	0	43.5	0	0	0	0	0	0	0	0	0	0	0	0	14.4	0	0	0	0	0	35.4	0	0	0	0	0	0	0	0	0	0	0	0	20.6	22.9	23.3
tetV	0	0	31.4	62.8	0	71.6	205.894	71.9	328.731	38.5	0	88.8	220.722	240.383	300.808	68.3	64.3	106.559	172.165	46	215.177	133.256	0	155.956	0	222.939	0	22.1	154.395	106.657	197.462	0	501.958	55.1	0	0	200.24	22.4	56.8	51	30.7	0	80.8	91.4	255.15	48.9	394.942	335.255	1688.16
tetW	0	0	0	0	0	0	24.8	186.664	0	0	0	0	24.1	0	0	0	41.7	23.1	32.4	0	0	174.562	18.5	40.9	0	97.4	0	29.4	34.2	0	325.476	34.9	964.099	288.846	51.5	0	192.981	129.519	27.9	0	40.9	8.25	283.447	128.902	688.841	21.8	52.3	0	95.2
tetX	0	0	0	0	0	0	20.9	0	0	0	0	0	80.6	0	0	82.8	0	77.2	106.728	0	0	35.1	31.3	235.831	74.7	0	0	127.061	28.9	108.886	351.543	29.5	443.429	124.13	42	0	127.571	0	0	0	17.3	13.6	34.2	185.369	363.778	0	72.8	78	20.1
tetY	0	0	0	0	0	0	0	0	0	0	0	0	0	0	0	0	0	0	0	0	0	0	0	0	0	0	0	0	0	47.8	0	0	0	59	0	0	0	0	0	0	0	0	0	0	0	0	0	0	0
tetZ	0	0	0	0	0	0	0	0	0	0	0	0	0	0	0	0	0	0	0	0	0	0	0	0	0	0	0	0	0	0	0	0	0	0	0	0	0	0	0	0	0	0	0	0	0	0	0	0	0
tetracycline resistance protein	0	0	103.483	0	0	47.7	63.2	164.231	93.2	51.4	0	88.7	96.2	0	0	46.8	75.3	88.5	107.897	15.7	0	116.221	0	153.096	0	0	64.9	0	24.1	103.823	140.27	143.404	258.559	142.131	38.7	0	21	43.2	0	11	20.4	33.6	166.17	159.601	155.553	78.6	87	137.387	42.3
dfrA1	0	0	0	0	0	0	0	0	0	0	0	0	98.1	0	0	0	0	0	0	0	0	0	0	0	0	0	0	0	71.8	0	0	0	90.2	75.9	54.2	0	0	0	0	89.9	0	0	0	0	0	0	0	95.1	0
dfrA10	0	0	0	0	0	0	0	159.463	0	0	0	0	0	0	0	0	0	0	0	0	0	0	0	0	0	0	0	0	0	0	0	0	0	0	0	0	0	0	0	0	0	0	0	0	0	0	0	0	0
dfrA12	0	0	0	0	0	0	0	0	0	0	0	0	0	0	0	0	0	0	0	0	0	0	0	0	0	0	0	0	0	0	0	0	257.501	0	0	0	0	0	0	0	0	0	0	0	0	0	0	0	0
dfrA13	0	0	0	0	0	0	0	0	0	0	0	0	0	0	0	0	0	0	0	0	0	0	0	0	0	0	0	0	0	0	0	0	0	0	0	0	0	0	0	0	0	0	0	0	0	0	0	0	0
dfrA14	0	0	0	0	0	0	0	0	0	0	0	0	0	0	0	0	0	0	0	0	0	0	0	83.2	0	99.1	0	0	280.029	0	0	0	135.949	0	0	0	0	0	0	0	0	0	0	0	0	0	0	0	0
dfrA15	0	0	0	0	0	0	0	0	0	0	0	0	0	0	0	0	0	0	0	0	0	0	0	0	0	204.708	0	0	0	0	0	0	0	0	0	0	49.1	0	0	0	0	0	0	0	0	0	42.6	0	0
dfrA16	0	0	0	0	0	0	0	0	0	0	0	0	0	0	0	0	0	0	0	0	0	0	0	0	0	0	0	0	71.8	0	0	0	0	0	0	0	0	0	0	0	0	0	0	0	45.2	0	0	49.1	0
dfrA17	0	0	0	0	0	0	101.844	0	0	0	0	0	0	0	0	0	0	0	0	0	0	0	0	84.8	0	303.074	0	0	141.74	0	0	0	0	0	0	0	0	0	0	0	0	0	0	0	0	0	129.479	0	0
dfrA19	0	0	0	0	0	0	0	0	0	0	0	0	0	0	0	0	0	0	0	0	0	0	0	0	0	0	0	0	0	0	0	0	0	0	0	0	0	0	0	0	0	0	0	0	0	0	0	0	0
dfrA20	0	0	0	0	0	0	46.9	0	0	0	0	0	0	0	0	0	0	0	0	0	0	0	0	0	0	0	0	0	0	0	0	0	0	0	0	0	0	0	0	0	0	0	0	0	0	0	0	0	0
dfrA22	0	0	0	0	0	0	0	0	0	0	0	0	0	0	0	0	0	0	0	0	0	0	0	0	0	0	0	0	0	0	0	0	0	0	0	0	0	0	0	0	0	0	0	0	0	0	0	0	0
dfrA23	0	0	0	0	0	0	0	0	0	0	0	0	0	0	0	0	0	0	0	0	0	0	0	0	0	0	0	0	0	0	0	0	0	0	0	0	0	0	0	0	0	0	0	0	0	0	0	0	0
dfrA25	0	0	0	0	0	0	0	0	0	0	0	0	0	0	0	0	0	0	0	0	0	0	0	0	0	204.708	0	0	0	0	0	0	0	0	0	0	0	0	0	0	0	0	0	0	0	0	0	0	0
dfrA5	0	0	0	0	0	0	0	0	0	0	0	0	0	0	0	0	0	0	0	0	0	0	0	0	0	0	0	0	0	0	0	0	0	0	0	0	98.2	0	0	0	0	0	0	0	0	0	0	0	0
dfrA7	0	0	0	0	0	0	0	0	0	0	0	0	0	215.022	0	0	0	0	0	0	0	142.096	0	83.2	170.639	181.411	0	119.671	0	163.447	0	0	0	0	0	0	0	0	0	0	0	0	0	0	0	0	298.245	39.5	0
dfrB1	0	0	0	0	0	0	0	727.162	0	0	0	0	0	216.4	181.551	0	0	0	0	0	0	143.007	303.619	0	0	0	0	0	0	116.222	0	0	73	0	0	0	0	0	0	0	0	0	0	81.2	0	0	0	172.672	0
dfrB2	0	0	495.585	171.54	0	571.063	1116.59	573.453	629.104	0	0	953.513	394.86	649.201	726.204	0	512.556	189.418	530.55	754.385	387.551	715.033	151.81	836.838	187.616	398.918	0	361.315	559.691	464.89	0	142.939	90.8	147.895	105.57	0	0	117.896	0	0	167.499	0	0	0	182.048	0	171.518	478.547	194.88
dfrB3	0	0	0	171.54	0	380.709	406.034	191.151	0	210.462	0	476.757	394.86	649.201	181.551	0	341.704	0	132.637	251.462	193.775	1001.05	151.81	502.103	0	0	178.057	240.877	139.923	581.112	0	0	272.356	147.895	0	0	0	117.896	0	0	0	0	86	81.2	182.048	89.2	171.518	191.419	0
dfrB6	0	0	0	0	0	190.354	203.017	382.302	251.641	210.462	0	0	0	216.4	363.102	371.056	0	189.418	132.637	628.654	387.551	286.013	455.429	167.368	0	199.459	356.114	361.315	699.613	0	799.92	0	635.498	0	0	0	889.375	0	0	0	83.7	0	86	81.2	91	0	171.518	191.419	97.4
16S rRNA methylase	0	0	0	0	0	0	0	0	0	0	0	0	0	0	0	0	0	0	0	0	0	0	0	0	0	0	0	0	0	0	0	0	0	0	0	0	0	0	0	0	0	0	0	0	0	0	0	0	0
gadX	0	0	0	0	0	0	0	0	0	0	0	0	0	0	0	0	0	0	0	0	0	0	0	0	0	0	0	34.3	438.152	0	0	0	180.908	0	30.1	0	0	0	0	0	0	0	49	46.3	103.648	0	0	0	55.5
DNA-binding protein H-NS	0	0	0	0	0	0	353.326	0	0	119.825	267.727	0	0	0	314.01	0	198.231	0	0	74.3	55.2	0	0	0	0	0	0	0	0	0	0	0	775.321	252.608	0	0	281.311	0	43.4	0	0	79.8	98	0	51.8	0	298.507	220.03	113.055
antibiotic resistance rRNA adenine methyltransferase	0	0	0	0	0	0	0	0	0	0	0	0	0	0	0	0	0	0	0	0	0	0	0	0	0	0	0	0	0	0	0	0	0	0	0	0	0	0	0	0	0	0	0	0	0	0	0	0	0
luxR	0	0	0	0	0	0	0	0	0	0	0	0	0	0	0	0	0	0	0	0	0	0	0	0	0	0	0	0	481.499	0	0	0	173.56	0	0	0	0	0	0	0	0	0	230.238	0	69.6	0	32.8	0	0
cAMP-regulatory protein	697.128	1136.37	238.133	704.074	151.703	910.898	1199.26	1351.59	774.473	484.772	520.693	1801.02	1819.53	1198.86	1507.62	1235.66	1073.44	363.692	1609.2	1491.31	1562.77	2553.15	1392.38	3029.47	1260.26	2872.89	1709.4	1538.48	2241.09	1819.01	1978.39	1285.14	2560.52	1140.64	292.43	324.698	977.419	527.685	409.37	578.194	462.405	64.7	883.314	929.846	681.985	977.939	1352.43	1981.82	1331
cob(I)alamin adenolsyltransferase	0	0	0	0	0	0	0	0	0	0	0	189.73	0	0	0	0	0	0	158.353	200.143	77.1	0	0	0	0	0	0	95.9	167.051	46.3	53.1	56.9	469.676	294.28	84	0	0	0	0	108.027	33.3	26.9	68.5	64.7	36.2	0	136.515	0	0
myrB	0	0	0	0	0	0	0	0	0	0	0	0	0	0	0	0	0	0	0	0	0	0	0	0	0	0	0	0	0	0	0	0	0	0	0	0	0	0	0	0	0	0	0	0	0	0	0	0	0
rpsD (ramA or sud2)	0	0	0	0	0	0	0	0	0	0	0	0	0	0	51.7	0	0	0	0	0	110.325	40.7	43.2	0	0	0	0	0	0	0	0	81.4	0	42.1	0	29.5	0	33.6	0	0	0	57.7	0	23.1	0	0	0	0	0
sdiA	0	0	0	0	0	0	0	0	286.242	0	0	0	0	0	0	0	0	0	43.1	0	0	91.5	0	0	0	0	0	0	45.5	113.317	43.3	0	334.254	0	0	0	0	0	0	0	0	0	28	0	59.2	58	55.7	0	0
tsnR	0	0	0	0	0	0	0	0	0	0	0	0	0	56.5	0	0	0	0	0	0	0	0	0	0	0	0	0	0	0	0	0	0	0	0	0	0	0	0	0	0	0	0	0	0	0	0	0	0	0
tmrB	0	0	0	0	0	0	0	0	0	0	0	0	0	0	0	0	0	0	0	0	0	0	0	0	0	0	0	0	0	0	0	0	0	0	0	0	0	0	0	0	0	0	0	0	0	0	0	0	0
cpxR	2105.3	2852.17	2572.54	3473.42	1518.21	3273.91	3547.92	5354.86	4013.13	5381.53	3261.94	4562.85	3089.51	4601.56	5097.47	4194.09	2690.23	2630.18	4339.07	2660.35	4038.26	4628.2	4454.73	4168.75	3816.82	4432.87	4065.88	3729.92	4111.44	3669.67	1560.68	1934.28	2071.51	1480.49	434.367	965.717	1060.62	1014.33	476.108	465.972	663.805	873.444	1457.59	1387.76	1124.9	1267.89	2618.86	2171.85	2052.27
arlR	113.072	0	0	59.2	36.5	0	70.1	0	43.4	0	0	0	0	0	62.7	0	0	0	137.333	0	0	148.069	52.4	57.8	0	137.68	0	83.1	241.459	200.561	138.039	0	156.665	0	36.4	35.7	68.2	0	0	0	57.8	46.6	148.447	84.1	31.4	0	29.6	0	67.3
vanA	0	0	0	0	0	0	0	0	227.41	47.4	0	0	44.5	48.8	0	0	0	0	60.3	0	0	0	0	0	0	45	0	0	0	26.2	522.066	0	20.6	0	0	0	0	0	0	0	0	0	0	0	0	0	0	21.8	0
vanB	0	0	0	0	0	0	0	0	0	0	0	0	0	0	0	0	0	0	0	0	0	0	0	0	0	0	0	0	0	0	0	0	0	0	0	0	0	0	0	0	19.1	0	0	0	0	0	0	0	0
vanC	0	0	0	0	0	0	0	0	28.6	0	0	54.2	0	49.2	0	0	38.9	0	0	0	0	32.4	34.5	0	0	0	0	0	0	0	0	0	0	0	0	0	0	0	0	0	0	0	0	0	0	0	19.5	0	44.3
vanD	0	0	0	0	0	0	0	0	0	0	0	0	0	0	0	0	0	0	0	0	0	0	0	0	0	0	0	0	0	0	0	0	18.6	0	24	0	0	26.8	0	0	0	0	19.6	0	41.4	0	0	0	0
vanE	0	0	0	0	0	0	0	0	0	0	0	0	0	196.842	0	0	0	0	0	0	0	0	0	38.1	0	0	0	0	0	0	0	0	0	0	0	22.9	0	0	0	0	0	29.9	0	0	0	0	0	0	0
vanG	0	0	36.9	0	0	0	0	0	56.2	0	0	0	0	0	0	0	0	0	0	0	0	32	0	0	0	0	0	0	0	0	0	0	40.6	0	0	0	0	0	0	0	18.7	0	0	0	0	0	0	0	21.8
vanH	0	0	0	0	0	0	24.6	138.481	86.6	51	0	0	0	0	0	0	0	0	63.5	0	21.6	0	107.266	0	0	0	0	0	0	112.264	258.359	31.9	0	35.7	0	0	0	28.6	0	0	0	15.1	41.6	0	0	64.6	19.1	23.2	0
vanM	0	0	0	0	0	0	0	0	0	0	0	0	0	0	0	0	0	0	0	0	0	0	0	0	0	0	0	0	0	0	0	0	0	33.6	0	0	0	0	0	0	0	0	0	0	0	0	0	0	0
vanN	0	0	0	0	0	0	0	0	0	0	0	0	0	0	0	0	0	0	0	0	0	0	0	0	0	0	0	0	0	0	0	0	0	0	0	0	0	0	0	0	0	0	0	0	0	0	0	0	0
vanR	668.257	287.149	1002.73	170.81	106.62	637.817	2677.87	3673.72	7299.36	641.857	207.928	3389.41	3596.73	3878.58	3741.63	1376.68	856.597	1660.27	3083.49	1564.85	1405.76	2506.76	2311.65	3221.96	1648.25	1951.71	1681.77	1016.07	1650.92	1213.23	898.232	1206.07	611.269	1395	427.764	488.334	399.412	557.324	204.397	183.065	196.887	229.652	698.651	383.252	986.751	454.324	1014.95	1191.87	890.135
vanS	74.1	64.3	186.742	38.8	0	43	229.497	642.009	1472.91	47.6	0	538.942	714.182	684.954	580.775	251.673	386.274	342.599	449.814	426.392	416.196	481.545	240.255	302.717	381.758	431.769	483.077	54.5	94.9	236.487	2387.21	64.6	151.594	97.2	23.9	0	213.027	0	17.2	20.5	0	0	0	71	171.738	80.6	37.7	86.6	88.1
vanU	0	0	0	0	0	0	0	0	0	0	0	0	0	0	0	0	0	0	0	0	0	446.181	157.882	0	0	0	0	0	0	0	138.653	0	94.4	0	0	0	0	0	0	0	0	0	0	0	0	0	0	0	0
vanW	0	0	0	0	0	0	0	0	0	0	0	0	335.99	0	0	0	0	0	0	0	0	0	0	0	0	0	0	0	0	0	0	0	25.8	0	0	0	0	0	0	0	0	0	0	0	0	0	0	0	0
vanX	0	0	126.338	0	0	0	0	0	238.231	0	0	265.686	226.507	83.6	0	0	0	0	100.956	95.7	36.3	53.9	58.6	0	0	75.5	66.8	0	0	0	102.96	53.9	0	114.216	0	0	0	0	0	0	0	0	0	0	0	100	32.2	37	0
vanY	0	0	0	0	0	0	0	0	0	0	0	0	53.7	0	0	0	0	0	0	0	0	0	0	0	0	0	0	0	0	0	0	0	53.4	0	0	0	0	0	0	0	0	0	0	42.4	0	0	0	0	0
vanZ	0	0	0	0	0	0	0	0	0	0	0	0	0	0	0	0	0	0	0	0	0	0	0	0	0	0	0	0	0	0	0	0	67.4	0	0	0	0	0	0	0	0	0	0	0	0	0	0	0	0
[truncated: 116 more columns]

## Sheet: Dataset S3
Dataset S4. Relative abundances (unit: GP16S) of ARG classes (aggregated by resistance class) in the samples from this study.
Class	BF01D1	BF01D2	BF01US	BF02D1	BF02D2	BF02US	BF03D1	BF03D2	BF03US	BF04D1	BF04D2	BF04US	BF05D1	BF05D2	BF05US	BF06D1	BF06D2	BF06US	BF07D1	BF07D2	BF07US	BF08D1	BF08D2	BF08US	BF09D1	BF09D2	BF09US	BF11D1	BF11D2	BF11US	FL01D1	FL01D2	FL01EF	FL01US	FL02D1	FL02D2	FL02EF	FL02US	FL03D1	FL03D2	FL03EF	FL03US	FL04D1	FL04D2	FL04EF	FL04US	FL05D1	FL05D2	FL05EF
aminoglycoside	0.0101566	0.0117094	0.0111347	0.0101437	0.00470461	0.00783254	0.00414612	0.00339581	0.00282202	0.00348633	0.00631375	0.00169812	0.00843918	0.0108967	0.0074624	0.00607932	0.00427183	0.00691403	0.0056099	0.0052448	0.00578434	0.00939111	0.00736736	0.0097988	0.00523114	0.00424865	0.00489283	0.00946841	0.0144806	0.0104816	0.00488914	0.00236628	0.015073	0.00209272	0.00169195	0.00235232	0.00409049	0.00176485	0.000599634	0.00133047	0.00175147	0.00088789	0.00446947	0.00264263	0.0103546	0.000526499	0.00411811	0.00358261	0.0102639
bacitracin	0.0243165	0.0304934	0.0284342	0.0340202	0.0259283	0.033611	0.0303487	0.033097	0.0239938	0.0299319	0.00679901	0.0349434	0.0282588	0.0358015	0.0315878	0.027428	0.0244414	0.0357117	0.0290598	0.0282925	0.0318538	0.0324111	0.027837	0.0405386	0.0329977	0.0272967	0.0317186	0.0374064	0.0380243	0.0359017	0.0302956	0.0316587	0.021887	0.0261774	0.0357126	0.0367123	0.00996609	0.0361464	0.0219045	0.0208238	0.00814974	0.0398618	0.0294024	0.0335092	0.00984389	0.0595127	0.0252727	0.0225787	0.0139702
beta-lactam	0.00483971	0.00268784	0.0014334	0.00155979	0.00138808	0.00221947	0.00369989	0.00391926	0.00284831	0.00263687	0.00674515	0.00255614	0.00524743	0.00606682	0.00385162	0.00346061	0.00285746	0.0025839	0.00233743	0.00340518	0.00502614	0.0102806	0.00599952	0.00860622	0.00698898	0.00420847	0.00381397	0.00537962	0.00986976	0.00764305	0.00936283	0.00364431	0.0164022	0.0033458	0.00209634	0.0017978	0.00590353	0.00134582	0.00284285	0.00317089	0.00273557	0.0130559	0.0053494	0.00355667	0.0165889	0.00143706	0.0052413	0.00400942	0.00816459
bleomycin	0	0	0	0	0	0	0	0	0	0	0	0	0	0	0	0	0	0	0	0	0	0	0	0	0	0	0	0	0	0	0	0	0	0	0	0	0	0	0	0	0	0	0	0	0	0	0	0	0
carbomycin	0	0	0	0	0	0	0	0	0	0	0	0	0	0	0	0	0	0	0	0	1.37e-05	0	0	0	0	0	0	0	0	0	0	0	0	0	0	0	0	0	0	0	0	0	0	0	0	0	0	0	0
chloramphenicol	6.08e-05	0	0.000152089	0.000191144	0.000194825	0.000144206	0.00019037	0.000349053	0.000289991	0.00070318	0.000108905	0	0.000185947	0.000495399	0.000270056	0	0.000301147	0.000259982	0.00017113	4.67e-05	0.000762133	0.000594212	0.000468001	0.000267318	6.97e-05	0.000428738	6.88e-05	0.000361395	0.000439202	0.000747908	0.000372176	0.000301465	0.000934147	0.00023248	0.000102643	7.69e-05	0.000217869	4.38e-05	0.000113135	3.36e-05	3.11e-05	0.000980151	0.00018439	7.88e-05	0.000631195	0.00021594	0.000391943	0.000178101	0.000108576
fosfomycin	0.000394949	0.000509426	0.000290644	0.000201204	6.2e-05	0	0.00024474	0	0.000276815	0.00024153	0.000358649	0	0	0.000126912	0.000212947	0.000326418	0.000300597	0.000111087	0.000393259	0.000589895	0.000457728	8.39e-05	8.4e-05	0	0.000433879	0.000233952	0.000208849	0.000211899	0.000414858	0.000272642	0.000136939	0	5.32e-05	0.000441496	0	6.07e-05	6.32e-05	0	4.47e-05	5.08e-05	0	3.96e-05	9.52e-05	9.53e-05	0.000102156	0.000104592	5.03e-05	5.92e-05	0
fosmidomycin	0.00189392	0.00198765	0.00306716	0.00184584	0.00104148	0.00378458	0.00460071	0.00545649	0.0064094	0.00368063	0.00194173	0.00623856	0.00510053	0.00550266	0.00487132	0.00403562	0.00351594	0.00442345	0.00387158	0.00381519	0.003618	0.00505097	0.00402906	0.00557555	0.00535502	0.00644244	0.00530985	0.00384455	0.00444235	0.00399533	0.00244506	0.00316416	0.00253017	0.00265629	0.00134976	0.00152699	0.0009909	0.0022989	0.000858746	0.000868377	0.000157036	0.00353242	0.00142439	0.00115803	0.00121938	0.0016353	0.00323978	0.00380404	0.00238648
kasugamycin	0.000281332	0.00032549	0	4.9e-05	6.04e-05	0.000109174	0.000145119	5.46e-05	0	0.000180396	0.00175353	0.000272432	0.000113232	0.000123885	0.000208059	5.32e-05	9.8e-05	5.43e-05	0.000303868	0.000143957	0.00030542	0.000163586	0.00021719	0.000143985	5.38e-05	0.000114396	0.000101934	0.000103359	0.000920227	0.000564509	0.000304731	0.000204348	0.000467469	0.000465433	0.000332124	0.000148154	8.47e-05	0.000269475	0.000413856	0.000413834	4.79e-05	0.000405546	2.47e-05	0.000278541	0.000234253	0.000331582	0.000245116	0.000273757	8.37e-05
macrolide-lincosamide-streptogramin	0.00387546	0.00476455	0.0037842	0.00433865	0.00276199	0.00488252	0.00561799	0.00828446	0.00608745	0.00483457	0.00596885	0.00896827	0.00671593	0.0074984	0.006307	0.00493065	0.00427145	0.00484051	0.00498757	0.00475884	0.00554763	0.00852826	0.00782523	0.0123078	0.00661394	0.00708433	0.00531129	0.00703217	0.00948572	0.00811509	0.00550668	0.00412289	0.00854282	0.00420094	0.00222593	0.002404	0.00291609	0.00310409	0.00210885	0.0016412	0.00366153	0.00180426	0.00464806	0.00432892	0.00939601	0.00344648	0.00506786	0.00556996	0.00365545
multidrug	0.0226167	0.0292991	0.0255358	0.0205369	0.0114578	0.033666	0.0307813	0.0409573	0.0410425	0.0288807	0.016993	0.0390033	0.0402707	0.0438688	0.0380895	0.0283914	0.0247467	0.0320491	0.0382968	0.0277756	0.0303131	0.0484864	0.0363519	0.057884	0.0362526	0.0381411	0.0338918	0.0416288	0.0537106	0.0484841	0.0446925	0.0288411	0.0474119	0.0293642	0.0171203	0.0157539	0.0150125	0.0244411	0.0122528	0.0131066	0.013332	0.0252892	0.0183286	0.0166275	0.0662434	0.0219541	0.033542	0.032791	0.029333
polymyxin	1.94e-05	0.000167984	1.95e-05	0.000182456	1.25e-05	0.000292453	0.000191943	0.000248496	0.000416352	2.49e-05	0.000198751	0.000309892	0.000536651	0.000306895	0.000364752	0.000131556	0.000161533	0.000358171	0.000344857	8.92e-05	0.000125954	0.000287313	0.000215294	0.000178018	0.000376938	0.00018858	0.000231474	0.000170803	0.000760671	0.00017856	0.00141804	0.000371641	0.00026823	0.00045444	0.000486581	0.00045282	0.000105108	0.00040406	0.000260981	0.000106936	3.96e-05	0.000423143	0.000142329	0.000105613	0.000161361	0.000210768	0.000334461	0.000282778	0.000368501
puromycin	0	0	0	0	0	0	0	0	0	0	0	0	0	0	2.82e-05	0	0	0	4.11e-05	3.9e-05	0.000151904	6.65e-05	2.35e-05	0	0	0	0	0	0	0	4.13e-05	0	0	0	4.91e-05	1.61e-05	4.6e-05	3.66e-05	2.36e-05	2.81e-05	0	1.05e-05	1.33e-05	0	0	0	0	0	0
quinolone	0.000200033	0.000173573	0.000907764	0.000235657	0.000145172	0.000523009	0.00162692	0.00073063	0.00232276	0.00054613	0.000560082	0.000654957	0.00189858	0.00161856	0.0020392	0.00121773	0.000547663	0.00101475	0.00269816	0.000767672	0.00127462	0.000960468	0.00150845	0.00109853	0.000830504	0.000876606	0.000462043	0.000896995	0.00161655	0.00131414	0.000387961	0.000174548	0.00131137	0.000248324	0.000296638	0.000142262	0.000348385	0.000143966	9.7e-05	4.14e-05	0.00010268	5.56e-05	0.000255796	0.000174009	9.29e-05	0.000136112	0.000520899	0.000496715	0.000243092
rifamycin	0.00394775	0.00451238	0.00583095	0.00562541	0.00131469	0.00397848	0.00198284	0.00218079	0.00315197	0.00145918	0.00239641	0.00243283	0.00509972	0.00415335	0.00376566	0.00373684	0.0039235	0.00214268	0.00272666	0.00411993	0.00308137	0.00283131	0.00152578	0.00282875	0.00244939	0.00514632	0.00322583	0.00187465	0.00422874	0.00173236	0.000678845	0.000534031	0.000650205	0.00134878	5.76e-05	5.94e-05	0.000266992	0.000135233	0	9.62e-05	0	0.000289533	0.00109391	0.000649471	0.000850725	0.000126462	0.00078873	0.000984957	0.000561161
sulfonamide	0.000631682	0	3.99e-05	0.000352047	2.91e-05	0.000203842	0.00133538	0.000751698	0.000544827	0.00256719	0.000749436	0	0.000966959	0.000608697	0.000286772	0	0.000143295	0.000412572	0.000507951	0.000185416	7.79e-05	0.00918039	0.00233954	0.00152407	0.000692783	0.000739669	0.000278183	0.000730575	0.0024705	0.00133504	0.00347123	0.00113763	0.0104806	0.000776763	0.00108996	0.000524423	0.0029904	0.000461356	0.00107683	0.000887053	0.00196808	0.000150767	0.00245866	0.00109785	0.00408608	0	0.00129792	0.000805077	0.00349612
tetracenomycin_C	0	0	0	0	0	0	0	0	1.82e-05	3.04e-05	0	0	0	0	0	0	0	0	0	0	0	0	0	0	0	0	0	0	0	0	0	0	0	4.28e-05	0	0	0	0	0	0	0	0	0	0	0	0	0	0	0
tetracycline	0.000285459	0.000233568	0.000490124	0.000465166	0.000144511	0.000351187	0.00073559	0.00104842	0.00118074	0.000461027	0.000439025	0.000635927	0.000996446	0.00132761	0.000591784	0.000556377	0.000520782	0.000606304	0.0009655	0.000265968	0.000539503	0.00210504	0.000821433	0.00153297	0.000381222	0.000622202	0.000121361	0.000955896	0.00226675	0.0014642	0.00379433	0.00100675	0.0101441	0.00261139	0.000578563	0.000437922	0.00240681	0.000932604	0.000508126	0.00056113	0.000812202	0.00050516	0.00322587	0.00289759	0.00967651	0.000438589	0.0013944	0.00108754	0.00411911
trimethoprim	0	0	0.000495585	0.000343079	0	0.00114213	0.00187434	0.00203353	0.000880745	0.000420924	0	0.00143027	0.000887807	0.00194622	0.00145241	0.000371056	0.00085426	0.000378835	0.000795825	0.0016345	0.000968877	0.0022872	0.00106267	0.00175738	0.000358256	0.00159137	0.000534172	0.00108318	0.0019646	0.00132567	0.00079992	0.000142939	0.0015553	0.000371682	0.000159744	0	0.00103666	0.000235791	0	8.99e-05	0.000251248	0	0.000172046	0.000243723	0.000500341	8.92e-05	0.000984886	0.00121777	0.00029232
unclassified	0.0029155	0.00398854	0.00281067	0.0042367	0.00170639	0.0041848	0.00517057	0.00670646	0.00511727	0.00598613	0.00405036	0.00655359	0.00490903	0.00585688	0.00703344	0.00542975	0.0039619	0.00299388	0.00628706	0.0044261	0.00584362	0.00746158	0.00594272	0.00725599	0.00507708	0.00744343	0.00577528	0.00548168	0.00772616	0.00584882	0.0037735	0.00335769	0.00672242	0.00321012	0.00087731	0.00135563	0.00238756	0.00157557	0.000928833	0.00115219	0.00121735	0.00114915	0.00296294	0.00253577	0.00215877	0.00230379	0.00452445	0.0043737	0.00361906
vancomycin	0.000742328	0.000351421	0.00135273	0.000209593	0.00010662	0.000680854	0.00293196	0.00445421	0.00940932	0.000787867	0.000207928	0.00424825	0.00497158	0.00494193	0.00432241	0.00162836	0.00128172	0.00200287	0.00375806	0.00208694	0.00187988	0.00355276	0.00291019	0.00356274	0.00203001	0.00250397	0.00223162	0.00107053	0.00174582	0.00158819	0.00430748	0.00135642	0.00108376	0.00167571	0.000475639	0.000511281	0.000612439	0.000612693	0.000221613	0.000203522	0.000234705	0.000274646	0.000759824	0.000496643	0.00119989	0.000699564	0.00112344	0.00136033	0.00104435
[truncated: 116 more columns]

## Sheet: Dataset S4
Dataset S5. Results for Wilcoxon signed-rank test between locations. A total of 15 ARG subtypes that showed significant differences between locations (p < 0.05) using Kruskal-Wallis test were tested. (*) for p < 0.05; (**) for p < 0.01. p-values were adjusted using Benjamini-Hochber method for multiple comparison.
Subtype	PA (Particle-associated Biomass)						FL (Free-living Biomass)						Biofilm						Sediment						Amphipod gut
	US - EF	US - D1	US - DS	EF-D1	EF-DS	D1-DS	US - EF	US - D1	US - DS	EF-D1	EF-DS	D1-DS	US - EF	US - D1	US - DS	EF-D1	EF-DS	D1-DS	US - EF	US - D1	US - DS	EF-D1	EF-DS	D1-DS	US - EF	US - D1	US - DS	EF-D1	EF-DS	D1-DS
aac(6')-II	*						*			*	*
aadA	**	*	*	**	**		**	**		**	**
aph(6)-I				*
OXA-10
OXA-119
OXA-12				*
OXA-129				*
OXA-147
OXA-2
OXA-20
class A beta lactamase	*	*	*	*	*
sul1	**	*	*	**	**		**	**	**	**	**	*
bacA							**			**	**
bcrA
ksgA							*
